# Supplementary material for: {6,6′-Dieth­oxy-2,2′-[2,2-dimethyl­propane-1,3-diylbis(nitrilo­methyl­idyne)]diphenolato}(2-eth­oxy-6-formyl­phenolato)cobalt(III)–ethanol–water (1/1/1)
Source: Acta Crystallogr Sect E Struct Rep Online. 2010 Mar 6;66(Pt 4):m366–7. doi: 10.1107/S1600536810007622 (PMC2983841; doi:10.1107/S1600536810007622)
Supplement: Supplementary file 1 [file e-66-0m366-sup1.cif]

##############################################################################
###                                                                        ###
###        Electronic paper (Acta Crystallographica Section E)             ###
###                                                                        ###
##############################################################################
#                                                                            #
# This CIF contains the data in a paper accepted for publication in Acta     #
# Crystallographica Section E. It conforms to the requirements of Notes      #
# for Authors for Section E, and has been peer reviewed under the auspices   #
# of the IUCr Commission on Journals.                                        #
#                                                                            #
# Full details of the Crystallographic Information File format               #
# are given in the paper "The Crystallographic Information File (CIF):       #
# a New Standard Archive File for Crystallography" by S. R. Hall, F. H.      #
# Allen and I. D. Brown [Acta Cryst. (1991), A47, 655-685].                  #
#                                                                            #
# The current version of the core CIF dictionary is obtainable from          #
# ftp://ftp.iucr.org/pub/cif_core.dic. The current version number is 2.4.    #
#                                                                            #
# Software is freely available for graphical display of the structure(s) in  #
# this CIF.  For information consult the CIF home page http://www.iucr.org/  #
# cif/home.html                                                              #
#                                                                            #
# This file may be used for bona fide research purposes within the           #
# scientific community so long as proper attribution is given to the journal # 
# article from which it was obtained.                                        #
#                                                                            #
##############################################################################
                                             
data_global
_audit_creation_method     'form.cif (version 2.0)'
_journal_data_validation_number     ?
_journal_date_recd_electronic     2010-02-28
_journal_date_accepted     2010-02-28
_journal_name_full     'Acta Crystallographica, Section E'
_journal_year     2010
_journal_volume     66
_journal_issue      4
_journal_page_first     m366
_journal_page_last     m367
_journal_paper_category     QM
_journal_coeditor_code     JH2132
_publ_contact_author_name     'Dr. Ullah Khan, Islam'
_publ_contact_author_address
;
      Materials Chemistry Laboratory,
      Department of Chemistry,
      GC University,
      Lahore 54000,
      Pakistan
;
_publ_contact_author_email     'iuklodhi@yahoo.com'
_publ_contact_author_fax     '?'
_publ_contact_author_phone     '?'
_publ_section_title
;\
{6,6'-Diethoxy-2,2'-[2,2-dimethylpropane-1,3-diylbis(nitrilomethylidyne)]\
diphenolato}(2-ethoxy-6-formylphenolato)cobalt(III)--ethanol--water (1/1/1)
;
loop_
    _publ_author_name
    _publ_author_footnote
    _publ_author_address
    'Kia, Reza'
;
     Additional correspondence author, e-mail: zsrkk@yahoo.com.
     Thomson Reuters Researcher ID: A-5471-2009.
;
;
      Department of Chemistry,
      Science and Research Branch,
      Islamic Azad University,
      Tehran,
      Iran
;
    'Kargar, Hadi' ?
;
      Department of Chemistry,
      School of Science,
      Payame Noor University (PNU),
      Ardakan, Yazd,
      Iran
;
    'Zare, Karim' ?
;
      Department of Chemistry,
      Science and Research Branch,
      Islamic Azad University,
      Tehran,
      Iran
;
    'Khan, Islam Ullah' ?
;
      Materials Chemistry Laboratory,
      Department of Chemistry,
      GC University,
      Lahore 54000,
      Pakistan
;
data_I
_audit_creation_method     SHELXL-97
_chemical_name_systematic
;
{6,6'-Diethoxy-2,2'-[2,2-dimethylpropane-1,3-
diylbis(nitrilomethylidyne)]diphenolato}(2-ethoxy-6-
formylphenolato)cobalt(III)--ethanol--water (1/1/1
;
_chemical_name_common
;
;
_chemical_formula_moiety     'C32 H37 Co N2 O7, C2 H6 O, H2 O'
_chemical_formula_sum     'C34 H45 Co N2 O9'
_chemical_formula_iupac     '[Co (C23 H28 N2 O4) (C9 H9 O3)], C2 H6 O, H2 O'
_chemical_formula_weight     684.65
_chemical_melting_point     ?
_symmetry_cell_setting     'monoclinic'
_symmetry_space_group_name_H-M     'P 21/c'
_symmetry_space_group_name_Hall     '-P 2ybc'
loop_
    _symmetry_equiv_pos_as_xyz
    'x, y, z'
    '-x, y+1/2, -z+1/2'
    '-x, -y, -z'
    'x, -y-1/2, z-1/2'
_cell_length_a     13.2827(17)
_cell_length_b     14.0158(17)
_cell_length_c     19.602(2)
_cell_angle_alpha     90.00
_cell_angle_beta     106.491(7)
_cell_angle_gamma     90.00
_cell_volume     3499.1(8)
_cell_formula_units_Z     4
_cell_measurement_reflns_used     6054
_cell_measurement_theta_min     2.61
_cell_measurement_theta_max     18.78
_cell_measurement_temperature     298(2)
_exptl_crystal_description     'block'
_exptl_crystal_colour     'brown'
_exptl_crystal_size_max     0.42
_exptl_crystal_size_mid     0.21
_exptl_crystal_size_min     0.15
_exptl_crystal_density_diffrn     1.300
_exptl_crystal_density_meas     ?
_exptl_crystal_density_method     'not measured'
_exptl_crystal_F_000     1448
_exptl_absorpt_coefficient_mu     0.544
_exptl_absorpt_correction_type     'multi-scan'
_exptl_absorpt_process_details     '(<i>SADABS</i>; Bruker, 2005)'
_exptl_absorpt_correction_T_min     0.8037
_exptl_absorpt_correction_T_max     0.9228
_exptl_special_details
;
 ?
;
_diffrn_ambient_temperature     298(2)
_diffrn_radiation_type     MoK\a
_diffrn_radiation_wavelength     0.71073
_diffrn_radiation_source     'fine-focus sealed tube'
_diffrn_radiation_monochromator     graphite
_diffrn_measurement_device_type
;
Bruker SMART APEXII CCD area-detector diffractometer
;
_diffrn_measurement_method     '\f and \w scans'
_diffrn_detector_area_resol_mean     ?
_diffrn_reflns_number     69893
_diffrn_reflns_av_R_equivalents     0.1151
_diffrn_reflns_av_sigmaI/netI     0.0714
_diffrn_reflns_theta_min     2.17
_diffrn_reflns_theta_max     25.00
_diffrn_reflns_theta_full     25.00
_diffrn_measured_fraction_theta_max     0.999
_diffrn_measured_fraction_theta_full     0.999
_diffrn_reflns_limit_h_min     -15
_diffrn_reflns_limit_h_max     15
_diffrn_reflns_limit_k_min     -16
_diffrn_reflns_limit_k_max     16
_diffrn_reflns_limit_l_min     -23
_diffrn_reflns_limit_l_max     23
_diffrn_standards_number     0
_diffrn_standards_interval_count     .
_diffrn_standards_interval_time     .
_diffrn_standards_decay_%     ?
_refine_special_details
;
 Refinement of F^2^ against ALL reflections.  The weighted R-factor wR and
 goodness of fit S are based on F^2^, conventional R-factors R are based
 on F, with F set to zero for negative F^2^. The threshold expression of
 F^2^ > 2sigma(F^2^) is used only for calculating R-factors(gt) etc. and is
 not relevant to the choice of reflections for refinement.  R-factors based
 on F^2^ are statistically about twice as large as those based on F, and R-
 factors based on ALL data will be even larger.
;
_reflns_number_total     6159
_reflns_number_gt     3652
_reflns_threshold_expression     I>2\s(I)
_refine_ls_structure_factor_coef     Fsqd
_refine_ls_matrix_type     full
_refine_ls_R_factor_all     0.1104
_refine_ls_R_factor_gt     0.0512
_refine_ls_wR_factor_gt     0.1102
_refine_ls_wR_factor_ref     0.1381
_refine_ls_goodness_of_fit_ref     1.046
_refine_ls_restrained_S_all     1.047
_refine_ls_number_reflns     6159
_refine_ls_number_parameters     424
_refine_ls_number_restraints     6
_refine_ls_hydrogen_treatment     constr
_refine_ls_weighting_scheme     calc
_refine_ls_weighting_details
         'calc w=1/[\s^2^(Fo^2^)+(0.0534P)^2^+2.3725P] where P=(Fo^2^+2Fc^2^)/3'
_atom_sites_solution_hydrogens     geom
_atom_sites_solution_primary     direct
_atom_sites_solution_secondary     difmap
_refine_ls_shift/su_max     0.001
_refine_ls_shift/su_mean     0.000
_refine_diff_density_max     0.352
_refine_diff_density_min     -0.381
_refine_ls_extinction_method     none
_refine_ls_extinction_coef     ?
loop_
    _atom_type_symbol
    _atom_type_description
    _atom_type_scat_dispersion_real
    _atom_type_scat_dispersion_imag
    _atom_type_scat_source
    'C' 'C' 0.0033 0.0016
                         'International Tables Vol C Tables 4.2.6.8 and 6.1.1.4'
    'H' 'H' 0.0000 0.0000
                         'International Tables Vol C Tables 4.2.6.8 and 6.1.1.4'
    'N' 'N' 0.0061 0.0033
                         'International Tables Vol C Tables 4.2.6.8 and 6.1.1.4'
    'O' 'O' 0.0106 0.0060
                         'International Tables Vol C Tables 4.2.6.8 and 6.1.1.4'
    'Co' 'Co' 0.3494 0.9721
                         'International Tables Vol C Tables 4.2.6.8 and 6.1.1.4'
_computing_data_collection     'APEX2 (Bruker, 2005)'
_computing_cell_refinement     'SAINT (Bruker, 2005)'
_computing_data_reduction     'SAINT (Bruker, 2005)'
_computing_structure_solution     'SHELXTL (Sheldrick, 2008)'
_computing_structure_refinement     'SHELXTL (Sheldrick, 2008)'
_computing_molecular_graphics     'SHELXTL (Sheldrick, 2008)'
_computing_publication_material
;
SHELXTL (Sheldrick, 2008) and PLATON (Spek, 2009)
;
loop_
    _atom_site_type_symbol
    _atom_site_label
    _atom_site_fract_x
    _atom_site_fract_y
    _atom_site_fract_z
    _atom_site_U_iso_or_equiv
    _atom_site_adp_type
    _atom_site_calc_flag
    _atom_site_refinement_flags
    _atom_site_occupancy
    _atom_site_disorder_assembly
    _atom_site_disorder_group
    Co Co1 0.08603(4) 0.66689(3) 0.10882(3) 0.03716(18) Uani d . 1 . .
    O O1 0.16611(19) 0.55376(17) 0.11696(13) 0.0400(6) Uani d . 1 . .
    O O2 0.1630(2) 0.71434(17) 0.04880(13) 0.0420(7) Uani d . 1 . .
    O O3 0.0100(2) 0.78205(17) 0.09545(13) 0.0440(7) Uani d . 1 . .
    O O4 0.3340(2) 0.4494(2) 0.13168(16) 0.0633(8) Uani d . 1 . .
    O O5 0.2931(2) 0.7862(2) -0.01411(17) 0.0634(9) Uani d . 1 . .
    O O6 -0.1080(2) 0.92553(19) 0.04635(16) 0.0558(8) Uani d . 1 . .
    N N1 0.0146(3) 0.6214(2) 0.17440(16) 0.0411(8) Uani d . 1 . .
    N N2 -0.0255(2) 0.6182(2) 0.03404(16) 0.0360(7) Uani d . 1 . .
    O O7 0.1986(2) 0.71601(19) 0.18559(13) 0.0471(7) Uani d . 1 . .
    C C1 0.1982(3) 0.5046(3) 0.1762(2) 0.0401(9) Uani d . 1 . .
    C C17 0.1290(3) 0.7202(2) -0.0207(2) 0.0390(10) Uani d . 1 . .
    C C30 0.0521(3) 0.8646(3) 0.1149(2) 0.0409(10) Uani d . 1 . .
    C C10 -0.1038(3) 0.5570(3) 0.0523(2) 0.0441(10) Uani d . 1 . .
    H H10A -0.0682 0.5028 0.0794 0.053 Uiso calc R 1 . .
    H H10B -0.1517 0.5328 0.0087 0.053 Uiso calc R 1 . .
    C C12 0.0297(3) 0.6901(2) -0.0623(2) 0.0400(10) Uani d . 1 . .
    C C6 0.1477(3) 0.5041(3) 0.2303(2) 0.0463(10) Uani d . 1 . .
    C C11 -0.0402(3) 0.6393(2) -0.0321(2) 0.0399(10) Uani d . 1 . .
    H H11 -0.1032 0.6192 -0.0634 0.048 Uiso calc R 1 . .
    C C32 -0.1803(4) 1.0022(3) 0.0196(3) 0.0634(13) Uani d . 1 . .
    H H32A -0.1557 1.0412 -0.0132 0.076 Uiso calc R 1 . .
    H H32B -0.1870 1.0422 0.0585 0.076 Uiso calc R 1 . .
    C C16 0.1978(4) 0.7582(3) -0.0578(2) 0.0477(11) Uani d . 1 . .
    C C25 -0.0104(4) 0.9476(3) 0.0882(2) 0.0450(10) Uani d . 1 . .
    C C8 -0.0929(3) 0.6532(3) 0.1644(2) 0.0487(11) Uani d . 1 . .
    H H8C -0.0960 0.7222 0.1607 0.058 Uiso calc R 1 . .
    H H8B -0.1159 0.6348 0.2053 0.058 Uiso calc R 1 . .
    C C7 0.0531(3) 0.5571(3) 0.2221(2) 0.0492(11) Uani d . 1 . .
    H H7 0.0154 0.5441 0.2544 0.059 Uiso calc R 1 . .
    C C29 0.1529(3) 0.8801(3) 0.1619(2) 0.0471(10) Uani d . 1 . .
    C C2 0.2861(3) 0.4432(3) 0.1853(2) 0.0527(11) Uani d . 1 . .
    C C13 0.0010(4) 0.6986(3) -0.1375(2) 0.0547(12) Uani d . 1 . .
    H H13 -0.0654 0.6791 -0.1642 0.066 Uiso calc R 1 . .
    C C28 0.1908(4) 0.9753(3) 0.1800(2) 0.0575(12) Uani d . 1 . .
    H H28 0.2571 0.9853 0.2114 0.069 Uiso calc R 1 . .
    C C14 0.0689(4) 0.7348(3) -0.1707(2) 0.0604(13) Uani d . 1 . .
    H H14 0.0494 0.7397 -0.2201 0.073 Uiso calc R 1 . .
    C C9 -0.1676(3) 0.6083(3) 0.0956(2) 0.0484(11) Uani d . 1 . .
    C C31 0.2158(3) 0.8032(3) 0.1952(2) 0.0521(11) Uani d . 1 . .
    H H31 0.2784 0.8194 0.2288 0.063 Uiso calc R 1 . .
    C C5 0.1836(4) 0.4445(4) 0.2893(2) 0.0670(14) Uani d . 1 . .
    H H5 0.1493 0.4444 0.3246 0.080 Uiso calc R 1 . .
    C C3 0.3193(4) 0.3866(3) 0.2438(3) 0.0720(14) Uani d . 1 . .
    H H3A 0.3773 0.3473 0.2489 0.086 Uiso calc R 1 . .
    C C27 0.1302(4) 1.0495(3) 0.1514(3) 0.0645(14) Uani d . 1 . .
    H H27 0.1558 1.1110 0.1623 0.077 Uiso calc R 1 . .
    C C15 0.1682(4) 0.7648(3) -0.1310(2) 0.0622(13) Uani d . 1 . .
    H H15 0.2148 0.7895 -0.1540 0.075 Uiso calc R 1 . .
    C C22 -0.2350(4) 0.5316(4) 0.1163(3) 0.0779(16) Uani d . 1 . .
    H H22D -0.2805 0.5035 0.0741 0.117 Uiso calc R 1 . .
    H H22E -0.2764 0.5598 0.1439 0.117 Uiso calc R 1 . .
    H H22C -0.1904 0.4833 0.1440 0.117 Uiso calc R 1 . .
    C C4 0.2673(5) 0.3872(4) 0.2957(3) 0.0826(17) Uani d . 1 . .
    H H4 0.2902 0.3478 0.3353 0.099 Uiso calc R 1 . .
    C C26 0.0291(4) 1.0369(3) 0.1054(2) 0.0570(12) Uani d . 1 . .
    H H26 -0.0113 1.0899 0.0864 0.068 Uiso calc R 1 . .
    C C23 -0.2355(4) 0.6871(4) 0.0513(3) 0.0736(15) Uani d . 1 . .
    H H23A -0.2814 0.6600 0.0088 0.110 Uiso calc R 1 . .
    H H23B -0.1911 0.7339 0.0388 0.110 Uiso calc R 1 . .
    H H23C -0.2765 0.7169 0.0786 0.110 Uiso calc R 1 . .
    C C18 0.4309(4) 0.3987(4) 0.1404(3) 0.0895(17) Uani d . 1 . .
    H H18A 0.4171 0.3309 0.1336 0.107 Uiso calc R 1 . .
    H H18B 0.4767 0.4085 0.1881 0.107 Uiso calc R 1 . .
    C C33 -0.2833(4) 0.9583(4) -0.0174(3) 0.0921(18) Uani d . 1 . .
    H H33E -0.3325 1.0074 -0.0388 0.138 Uiso calc R 1 . .
    H H33D -0.3091 0.9234 0.0163 0.138 Uiso calc R 1 . .
    H H33C -0.2747 0.9156 -0.0537 0.138 Uiso calc R 1 . .
    C C19 0.4820(5) 0.4348(5) 0.0872(4) 0.1229(17) Uani d . 1 . .
    H H19D 0.5439 0.3980 0.0899 0.184 Uiso calc R 1 . .
    H H19E 0.5010 0.5006 0.0970 0.184 Uiso calc R 1 . .
    H H19C 0.4342 0.4293 0.0404 0.184 Uiso calc R 1 . .
    C C20 0.3736(4) 0.8077(4) -0.0458(3) 0.099(2) Uani d . 1 . .
    H H20C 0.3576 0.8665 -0.0730 0.119 Uiso calc R 1 . .
    H H20B 0.3805 0.7568 -0.0777 0.119 Uiso calc R 1 . .
    C C21 0.4742(5) 0.8185(5) 0.0139(4) 0.1229(17) Uani d . 1 . .
    H H21D 0.5327 0.8221 -0.0056 0.184 Uiso calc R 1 . .
    H H21B 0.4828 0.7644 0.0451 0.184 Uiso calc R 1 . .
    H H21E 0.4710 0.8757 0.0401 0.184 Uiso calc R 1 . .
    O O1W 0.3766(3) 0.6483(3) 0.1020(2) 0.1109(15) Uani d . 1 . .
    H H1WA 0.3438 0.5975 0.1061 0.166 Uiso d R 1 . .
    H H1WB 0.3331 0.6857 0.0744 0.166 Uiso d R 1 . .
    O O7B 0.500(3) 0.7112(17) 0.2156(14) 0.187(8) Uani d PD 0.433(10) A 2
    H H7B 0.5110 0.7029 0.1769 0.281 Uiso d PR 0.433(10) A 2
    C C34B 0.483(2) 0.614(2) 0.3126(16) 0.226(9) Uani d PD 0.433(10) A 2
    H H34H 0.5100 0.6487 0.3561 0.338 Uiso calc PR 0.433(10) A 2
    H H34G 0.4872 0.5466 0.3226 0.338 Uiso calc PR 0.433(10) A 2
    H H34C 0.4105 0.6310 0.2916 0.338 Uiso calc PR 0.433(10) A 2
    C C35B 0.5463(16) 0.6375(16) 0.2612(12) 0.138(5) Uani d PD 0.433(10) A 2
    H H35E 0.6168 0.6560 0.2880 0.166 Uiso calc PR 0.433(10) A 2
    H H35B 0.5515 0.5813 0.2335 0.166 Uiso calc PR 0.433(10) A 2
    O O7A 0.4612(19) 0.7350(11) 0.2408(10) 0.187(8) Uani d PD 0.567(10) A 1
    H H7A 0.4379 0.7212 0.1986 0.281 Uiso d PR 0.567(10) A 1
    C C34A 0.5407(18) 0.5896(16) 0.2956(15) 0.226(9) Uani d PD 0.567(10) A 1
    H H34B 0.5435 0.5513 0.3367 0.338 Uiso calc PR 0.567(10) A 1
    H H34D 0.6049 0.6249 0.3035 0.338 Uiso calc PR 0.567(10) A 1
    H H34A 0.5317 0.5491 0.2549 0.338 Uiso calc PR 0.567(10) A 1
    C C35A 0.4496(10) 0.6580(10) 0.2828(9) 0.138(5) Uani d PD 0.567(10) A 1
    H H35A 0.3852 0.6245 0.2596 0.166 Uiso calc PR 0.567(10) A 1
    H H35C 0.4440 0.6815 0.3282 0.166 Uiso calc PR 0.567(10) A 1
loop_
    _atom_site_aniso_label
    _atom_site_aniso_U_11
    _atom_site_aniso_U_22
    _atom_site_aniso_U_33
    _atom_site_aniso_U_12
    _atom_site_aniso_U_13
    _atom_site_aniso_U_23
    Co1 0.0447(3) 0.0301(3) 0.0365(3) -0.0004(3) 0.0113(2) -0.0034(2)
    O1 0.0476(17) 0.0347(14) 0.0375(15) 0.0035(12) 0.0118(13) -0.0009(12)
    O2 0.0439(17) 0.0405(15) 0.0408(16) -0.0030(13) 0.0109(13) 0.0034(12)
    O3 0.0494(18) 0.0260(14) 0.0538(17) -0.0013(12) 0.0101(14) -0.0069(12)
    O4 0.056(2) 0.066(2) 0.071(2) 0.0214(16) 0.0230(18) 0.0092(17)
    O5 0.054(2) 0.067(2) 0.077(2) -0.0061(17) 0.0308(19) 0.0121(17)
    O6 0.059(2) 0.0381(16) 0.070(2) 0.0076(15) 0.0171(17) 0.0010(14)
    N1 0.046(2) 0.0384(18) 0.0389(19) 0.0002(16) 0.0124(16) -0.0070(16)
    N2 0.044(2) 0.0275(16) 0.0386(19) 0.0012(15) 0.0144(16) -0.0034(14)
    O7 0.0524(18) 0.0415(17) 0.0427(16) -0.0020(14) 0.0058(14) -0.0032(13)
    C1 0.045(3) 0.035(2) 0.037(2) -0.0011(19) 0.006(2) 0.0004(18)
    C17 0.055(3) 0.025(2) 0.040(2) 0.0093(18) 0.017(2) 0.0008(17)
    C30 0.051(3) 0.034(2) 0.044(2) -0.0012(19) 0.024(2) -0.0052(18)
    C10 0.049(3) 0.037(2) 0.045(2) -0.0064(19) 0.011(2) -0.0042(19)
    C12 0.058(3) 0.024(2) 0.038(2) 0.0021(18) 0.014(2) 0.0007(16)
    C6 0.054(3) 0.044(2) 0.041(2) 0.005(2) 0.015(2) 0.005(2)
    C11 0.047(3) 0.028(2) 0.039(2) 0.0034(18) 0.003(2) -0.0072(17)
    C32 0.077(4) 0.047(3) 0.074(3) 0.021(3) 0.034(3) 0.015(2)
    C16 0.054(3) 0.036(2) 0.057(3) 0.005(2) 0.022(2) 0.004(2)
    C25 0.056(3) 0.035(2) 0.051(3) 0.002(2) 0.027(2) -0.0046(19)
    C8 0.048(3) 0.052(3) 0.051(2) 0.001(2) 0.022(2) -0.006(2)
    C7 0.061(3) 0.053(3) 0.038(2) -0.008(2) 0.021(2) -0.005(2)
    C29 0.061(3) 0.042(2) 0.041(2) -0.005(2) 0.019(2) -0.007(2)
    C2 0.053(3) 0.047(3) 0.058(3) 0.002(2) 0.013(2) 0.006(2)
    C13 0.080(3) 0.038(2) 0.044(3) 0.005(2) 0.014(2) 0.002(2)
    C28 0.065(3) 0.043(3) 0.068(3) -0.018(2) 0.026(3) -0.014(2)
    C14 0.090(4) 0.048(3) 0.044(3) 0.006(3) 0.020(3) 0.005(2)
    C9 0.040(3) 0.048(3) 0.059(3) -0.002(2) 0.017(2) -0.007(2)
    C31 0.055(3) 0.055(3) 0.042(2) -0.012(2) 0.007(2) -0.010(2)
    C5 0.076(4) 0.076(3) 0.050(3) 0.006(3) 0.019(3) 0.020(3)
    C3 0.072(4) 0.066(3) 0.074(3) 0.022(3) 0.013(3) 0.024(3)
    C27 0.087(4) 0.037(3) 0.075(3) -0.018(3) 0.033(3) -0.020(2)
    C15 0.089(4) 0.052(3) 0.057(3) 0.008(3) 0.039(3) 0.013(2)
    C22 0.067(4) 0.089(4) 0.089(4) -0.028(3) 0.042(3) -0.018(3)
    C4 0.089(4) 0.086(4) 0.067(4) 0.020(3) 0.013(3) 0.044(3)
    C26 0.075(4) 0.031(2) 0.075(3) -0.002(2) 0.037(3) -0.003(2)
    C23 0.064(3) 0.078(4) 0.071(3) 0.014(3) 0.007(3) -0.014(3)
    C18 0.073(4) 0.087(4) 0.111(5) 0.029(3) 0.030(4) 0.005(4)
    C33 0.064(4) 0.086(4) 0.112(5) 0.017(3) 0.001(3) 0.011(4)
    C19 0.069(3) 0.137(4) 0.172(5) -0.002(3) 0.050(3) -0.001(4)
    C20 0.079(4) 0.098(5) 0.134(5) 0.000(4) 0.055(4) 0.016(4)
    C21 0.069(3) 0.137(4) 0.172(5) -0.002(3) 0.050(3) -0.001(4)
    O1W 0.074(3) 0.105(3) 0.148(4) 0.000(2) 0.022(3) 0.045(3)
    O7B 0.201(19) 0.138(10) 0.179(14) -0.046(8) -0.017(10) -0.026(10)
    C34B 0.20(3) 0.23(2) 0.21(2) 0.105(17) -0.010(18) -0.023(16)
    C35B 0.119(10) 0.118(11) 0.142(12) 0.006(9) -0.021(9) -0.004(8)
    O7A 0.201(19) 0.138(10) 0.179(14) -0.046(8) -0.017(10) -0.026(10)
    C34A 0.20(3) 0.23(2) 0.21(2) 0.105(17) -0.010(18) -0.023(16)
    C35A 0.119(10) 0.118(11) 0.142(12) 0.006(9) -0.021(9) -0.004(8)
_geom_special_details
;
 All esds (except the esd in the dihedral angle between two l.s. planes)
 are estimated using the full covariance matrix.  The cell esds are taken
 into account individually in the estimation of esds in distances, angles
 and torsion angles; correlations between esds in cell parameters are only
 used when they are defined by crystal symmetry.  An approximate (isotropic)
 treatment of cell esds is used for estimating esds involving l.s. planes.
;
loop_
    _geom_bond_atom_site_label_1
    _geom_bond_atom_site_label_2
    _geom_bond_site_symmetry_2
    _geom_bond_distance
    _geom_bond_publ_flag
    Co1 O3 . 1.882(2) ?
    Co1 O2 . 1.885(3) ?
    Co1 O1 . 1.891(2) ?
    Co1 N2 . 1.891(3) ?
    Co1 N1 . 1.910(3) ?
    Co1 O7 . 1.923(3) ?
    O1 C1 . 1.313(4) ?
    O2 C17 . 1.311(4) ?
    O3 C30 . 1.294(4) ?
    O4 C2 . 1.378(5) ?
    O4 C18 . 1.436(5) ?
    O5 C16 . 1.369(5) ?
    O5 C20 . 1.414(6) ?
    O6 C25 . 1.358(5) ?
    O6 C32 . 1.437(5) ?
    N1 C7 . 1.295(5) ?
    N1 C8 . 1.456(5) ?
    N2 C11 . 1.288(4) ?
    N2 C10 . 1.468(5) ?
    O7 C31 . 1.247(5) ?
    C1 C6 . 1.405(5) ?
    C1 C2 . 1.421(5) ?
    C17 C12 . 1.404(5) ?
    C17 C16 . 1.423(5) ?
    C30 C29 . 1.410(6) ?
    C30 C25 . 1.440(5) ?
    C10 C9 . 1.538(5) ?
    C10 H10A . 0.9700 ?
    C10 H10B . 0.9700 ?
    C12 C13 . 1.418(5) ?
    C12 C11 . 1.427(5) ?
    C6 C5 . 1.397(6) ?
    C6 C7 . 1.429(6) ?
    C11 H11 . 0.9300 ?
    C32 C33 . 1.487(6) ?
    C32 H32A . 0.9700 ?
    C32 H32B . 0.9700 ?
    C16 C15 . 1.379(6) ?
    C25 C26 . 1.361(5) ?
    C8 C9 . 1.561(5) ?
    C8 H8C . 0.9700 ?
    C8 H8B . 0.9700 ?
    C7 H7 . 0.9300 ?
    C29 C31 . 1.407(6) ?
    C29 C28 . 1.434(5) ?
    C2 C3 . 1.360(6) ?
    C13 C14 . 1.353(6) ?
    C13 H13 . 0.9300 ?
    C28 C27 . 1.338(6) ?
    C28 H28 . 0.9300 ?
    C14 C15 . 1.392(6) ?
    C14 H14 . 0.9300 ?
    C9 C22 . 1.525(6) ?
    C9 C23 . 1.531(6) ?
    C31 H31 . 0.9300 ?
    C5 C4 . 1.348(6) ?
    C5 H5 . 0.9300 ?
    C3 C4 . 1.382(7) ?
    C3 H3A . 0.9300 ?
    C27 C26 . 1.400(6) ?
    C27 H27 . 0.9300 ?
    C15 H15 . 0.9300 ?
    C22 H22D . 0.9600 ?
    C22 H22E . 0.9600 ?
    C22 H22C . 0.9600 ?
    C4 H4 . 0.9300 ?
    C26 H26 . 0.9300 ?
    C23 H23A . 0.9600 ?
    C23 H23B . 0.9600 ?
    C23 H23C . 0.9600 ?
    C18 C19 . 1.486(8) ?
    C18 H18A . 0.9700 ?
    C18 H18B . 0.9700 ?
    C33 H33E . 0.9600 ?
    C33 H33D . 0.9600 ?
    C33 H33C . 0.9600 ?
    C19 H19D . 0.9600 ?
    C19 H19E . 0.9600 ?
    C19 H19C . 0.9600 ?
    C20 C21 . 1.514(8) ?
    C20 H20C . 0.9700 ?
    C20 H20B . 0.9700 ?
    C21 H21D . 0.9600 ?
    C21 H21B . 0.9600 ?
    C21 H21E . 0.9600 ?
    O1W H1WA . 0.8508 ?
    O1W H1WB . 0.8508 ?
    O7B C35B . 1.390(10) ?
    O7B H7B . 0.8202 ?
    O7B H7A . 0.8084 ?
    C34B C35B . 1.526(10) ?
    C34B H34H . 0.9600 ?
    C34B H34G . 0.9600 ?
    C34B H34C . 0.9600 ?
    C35B H35E . 0.9700 ?
    C35B H35B . 0.9700 ?
    O7A C35A . 1.392(9) ?
    O7A H7A . 0.8200 ?
    C34A C35A . 1.508(9) ?
    C34A H34B . 0.9600 ?
    C34A H34D . 0.9600 ?
    C34A H34A . 0.9600 ?
    C35A H35A . 0.9700 ?
    C35A H35C . 0.9700 ?
loop_
    _geom_angle_atom_site_label_1
    _geom_angle_atom_site_label_2
    _geom_angle_atom_site_label_3
    _geom_angle_site_symmetry_1
    _geom_angle_site_symmetry_3
    _geom_angle
    _geom_angle_publ_flag
    O3 Co1 O2 . . 88.56(11) ?
    O3 Co1 O1 . . 175.99(11) ?
    O2 Co1 O1 . . 87.52(11) ?
    O3 Co1 N2 . . 86.00(12) ?
    O2 Co1 N2 . . 95.04(12) ?
    O1 Co1 N2 . . 93.50(11) ?
    O3 Co1 N1 . . 91.77(13) ?
    O2 Co1 N1 . . 176.57(12) ?
    O1 Co1 N1 . . 92.20(12) ?
    N2 Co1 N1 . . 88.39(13) ?
    O3 Co1 O7 . . 93.96(11) ?
    O2 Co1 O7 . . 85.60(11) ?
    O1 Co1 O7 . . 86.58(11) ?
    N2 Co1 O7 . . 179.36(13) ?
    N1 Co1 O7 . . 90.97(12) ?
    C1 O1 Co1 . . 123.2(2) ?
    C17 O2 Co1 . . 125.7(2) ?
    C30 O3 Co1 . . 123.8(2) ?
    C2 O4 C18 . . 118.0(4) ?
    C16 O5 C20 . . 117.8(4) ?
    C25 O6 C32 . . 118.3(3) ?
    C7 N1 C8 . . 118.8(4) ?
    C7 N1 Co1 . . 123.3(3) ?
    C8 N1 Co1 . . 117.6(3) ?
    C11 N2 C10 . . 117.6(3) ?
    C11 N2 Co1 . . 123.9(3) ?
    C10 N2 Co1 . . 118.4(2) ?
    C31 O7 Co1 . . 122.5(3) ?
    O1 C1 C6 . . 124.4(4) ?
    O1 C1 C2 . . 118.5(4) ?
    C6 C1 C2 . . 116.9(4) ?
    O2 C17 C12 . . 125.1(4) ?
    O2 C17 C16 . . 118.3(4) ?
    C12 C17 C16 . . 116.6(4) ?
    O3 C30 C29 . . 125.5(4) ?
    O3 C30 C25 . . 117.4(4) ?
    C29 C30 C25 . . 117.1(4) ?
    N2 C10 C9 . . 113.7(3) ?
    N2 C10 H10A . . 108.8 ?
    C9 C10 H10A . . 108.8 ?
    N2 C10 H10B . . 108.8 ?
    C9 C10 H10B . . 108.8 ?
    H10A C10 H10B . . 107.7 ?
    C17 C12 C13 . . 120.6(4) ?
    C17 C12 C11 . . 121.6(3) ?
    C13 C12 C11 . . 117.3(4) ?
    C5 C6 C1 . . 120.3(4) ?
    C5 C6 C7 . . 119.0(4) ?
    C1 C6 C7 . . 120.4(4) ?
    N2 C11 C12 . . 127.0(4) ?
    N2 C11 H11 . . 116.5 ?
    C12 C11 H11 . . 116.5 ?
    O6 C32 C33 . . 107.2(4) ?
    O6 C32 H32A . . 110.3 ?
    C33 C32 H32A . . 110.3 ?
    O6 C32 H32B . . 110.3 ?
    C33 C32 H32B . . 110.3 ?
    H32A C32 H32B . . 108.5 ?
    O5 C16 C15 . . 124.9(4) ?
    O5 C16 C17 . . 113.6(4) ?
    C15 C16 C17 . . 121.5(4) ?
    O6 C25 C26 . . 126.4(4) ?
    O6 C25 C30 . . 112.8(3) ?
    C26 C25 C30 . . 120.7(4) ?
    N1 C8 C9 . . 110.7(3) ?
    N1 C8 H8C . . 109.5 ?
    C9 C8 H8C . . 109.5 ?
    N1 C8 H8B . . 109.5 ?
    C9 C8 H8B . . 109.5 ?
    H8C C8 H8B . . 108.1 ?
    N1 C7 C6 . . 126.6(4) ?
    N1 C7 H7 . . 116.7 ?
    C6 C7 H7 . . 116.7 ?
    C31 C29 C30 . . 120.9(4) ?
    C31 C29 C28 . . 118.5(4) ?
    C30 C29 C28 . . 120.5(4) ?
    C3 C2 O4 . . 124.8(4) ?
    C3 C2 C1 . . 121.1(4) ?
    O4 C2 C1 . . 114.0(4) ?
    C14 C13 C12 . . 120.8(4) ?
    C14 C13 H13 . . 119.6 ?
    C12 C13 H13 . . 119.6 ?
    C27 C28 C29 . . 119.5(4) ?
    C27 C28 H28 . . 120.3 ?
    C29 C28 H28 . . 120.3 ?
    C13 C14 C15 . . 119.9(4) ?
    C13 C14 H14 . . 120.0 ?
    C15 C14 H14 . . 120.0 ?
    C22 C9 C23 . . 111.4(4) ?
    C22 C9 C10 . . 105.9(3) ?
    C23 C9 C10 . . 110.6(3) ?
    C22 C9 C8 . . 109.4(4) ?
    C23 C9 C8 . . 109.1(3) ?
    C10 C9 C8 . . 110.5(3) ?
    O7 C31 C29 . . 128.4(4) ?
    O7 C31 H31 . . 115.8 ?
    C29 C31 H31 . . 115.8 ?
    C4 C5 C6 . . 120.8(5) ?
    C4 C5 H5 . . 119.6 ?
    C6 C5 H5 . . 119.6 ?
    C2 C3 C4 . . 120.5(5) ?
    C2 C3 H3A . . 119.8 ?
    C4 C3 H3A . . 119.8 ?
    C28 C27 C26 . . 121.7(4) ?
    C28 C27 H27 . . 119.2 ?
    C26 C27 H27 . . 119.2 ?
    C16 C15 C14 . . 120.4(4) ?
    C16 C15 H15 . . 119.8 ?
    C14 C15 H15 . . 119.8 ?
    C9 C22 H22D . . 109.5 ?
    C9 C22 H22E . . 109.5 ?
    H22D C22 H22E . . 109.5 ?
    C9 C22 H22C . . 109.5 ?
    H22D C22 H22C . . 109.5 ?
    H22E C22 H22C . . 109.5 ?
    C5 C4 C3 . . 120.4(4) ?
    C5 C4 H4 . . 119.8 ?
    C3 C4 H4 . . 119.8 ?
    C25 C26 C27 . . 120.5(4) ?
    C25 C26 H26 . . 119.8 ?
    C27 C26 H26 . . 119.8 ?
    C9 C23 H23A . . 109.5 ?
    C9 C23 H23B . . 109.5 ?
    H23A C23 H23B . . 109.5 ?
    C9 C23 H23C . . 109.5 ?
    H23A C23 H23C . . 109.5 ?
    H23B C23 H23C . . 109.5 ?
    O4 C18 C19 . . 108.7(5) ?
    O4 C18 H18A . . 110.0 ?
    C19 C18 H18A . . 110.0 ?
    O4 C18 H18B . . 110.0 ?
    C19 C18 H18B . . 110.0 ?
    H18A C18 H18B . . 108.3 ?
    C32 C33 H33E . . 109.5 ?
    C32 C33 H33D . . 109.5 ?
    H33E C33 H33D . . 109.5 ?
    C32 C33 H33C . . 109.5 ?
    H33E C33 H33C . . 109.5 ?
    H33D C33 H33C . . 109.5 ?
    C18 C19 H19D . . 109.5 ?
    C18 C19 H19E . . 109.5 ?
    H19D C19 H19E . . 109.5 ?
    C18 C19 H19C . . 109.5 ?
    H19D C19 H19C . . 109.5 ?
    H19E C19 H19C . . 109.5 ?
    O5 C20 C21 . . 107.0(5) ?
    O5 C20 H20C . . 110.3 ?
    C21 C20 H20C . . 110.3 ?
    O5 C20 H20B . . 110.3 ?
    C21 C20 H20B . . 110.3 ?
    H20C C20 H20B . . 108.6 ?
    C20 C21 H21D . . 109.5 ?
    C20 C21 H21B . . 109.5 ?
    H21D C21 H21B . . 109.5 ?
    C20 C21 H21E . . 109.5 ?
    H21D C21 H21E . . 109.5 ?
    H21B C21 H21E . . 109.5 ?
    H1WA O1W H1WB . . 107.5 ?
    C35B O7B H7B . . 109.1 ?
    C35B O7B H7A . . 127.3 ?
    H7B O7B H7A . . 94.1 ?
    C35B C34B H34H . . 109.5 ?
    C35B C34B H34G . . 109.5 ?
    H34H C34B H34G . . 109.5 ?
    C35B C34B H34C . . 109.5 ?
    H34H C34B H34C . . 109.5 ?
    H34G C34B H34C . . 109.5 ?
    O7B C35B C34B . . 111.1(10) ?
    O7B C35B H35E . . 109.4 ?
    C34B C35B H35E . . 109.4 ?
    O7B C35B H35B . . 109.4 ?
    C34B C35B H35B . . 109.4 ?
    H35E C35B H35B . . 108.0 ?
    C35A O7A H7A . . 109.9 ?
    O7A C35A C34A . . 111.9(10) ?
    O7A C35A H35A . . 109.2 ?
    C34A C35A H35A . . 109.2 ?
    O7A C35A H35C . . 109.2 ?
    C34A C35A H35C . . 109.2 ?
    H35A C35A H35C . . 107.9 ?
loop_
    _geom_torsion_atom_site_label_1
    _geom_torsion_atom_site_label_2
    _geom_torsion_atom_site_label_3
    _geom_torsion_atom_site_label_4
    _geom_torsion_site_symmetry_1
    _geom_torsion_site_symmetry_2
    _geom_torsion_site_symmetry_3
    _geom_torsion_site_symmetry_4
    _geom_torsion
    _geom_torsion_publ_flag
    O2 Co1 O1 C1 . . . . 142.6(3) ?
    N2 Co1 O1 C1 . . . . -122.5(3) ?
    N1 Co1 O1 C1 . . . . -34.0(3) ?
    O7 Co1 O1 C1 . . . . 56.8(3) ?
    O3 Co1 O2 C17 . . . . -76.0(3) ?
    O1 Co1 O2 C17 . . . . 103.2(3) ?
    N2 Co1 O2 C17 . . . . 9.9(3) ?
    O7 Co1 O2 C17 . . . . -170.1(3) ?
    O2 Co1 O3 C30 . . . . -62.5(3) ?
    N2 Co1 O3 C30 . . . . -157.7(3) ?
    N1 Co1 O3 C30 . . . . 114.0(3) ?
    O7 Co1 O3 C30 . . . . 22.9(3) ?
    O3 Co1 N1 C7 . . . . -156.5(3) ?
    O1 Co1 N1 C7 . . . . 24.1(3) ?
    N2 Co1 N1 C7 . . . . 117.5(3) ?
    O7 Co1 N1 C7 . . . . -62.6(3) ?
    O3 Co1 N1 C8 . . . . 30.7(3) ?
    O1 Co1 N1 C8 . . . . -148.7(3) ?
    N2 Co1 N1 C8 . . . . -55.3(3) ?
    O7 Co1 N1 C8 . . . . 124.7(3) ?
    O3 Co1 N2 C11 . . . . 74.6(3) ?
    O2 Co1 N2 C11 . . . . -13.6(3) ?
    O1 Co1 N2 C11 . . . . -101.4(3) ?
    N1 Co1 N2 C11 . . . . 166.5(3) ?
    O3 Co1 N2 C10 . . . . -101.8(3) ?
    O2 Co1 N2 C10 . . . . 170.0(2) ?
    O1 Co1 N2 C10 . . . . 82.2(3) ?
    N1 Co1 N2 C10 . . . . -9.9(3) ?
    O3 Co1 O7 C31 . . . . -20.5(3) ?
    O2 Co1 O7 C31 . . . . 67.8(3) ?
    O1 Co1 O7 C31 . . . . 155.5(3) ?
    N1 Co1 O7 C31 . . . . -112.3(3) ?
    Co1 O1 C1 C6 . . . . 26.2(5) ?
    Co1 O1 C1 C2 . . . . -157.7(3) ?
    Co1 O2 C17 C12 . . . . -1.3(5) ?
    Co1 O2 C17 C16 . . . . 179.9(2) ?
    Co1 O3 C30 C29 . . . . -15.0(5) ?
    Co1 O3 C30 C25 . . . . 167.2(2) ?
    C11 N2 C10 C9 . . . . -112.7(4) ?
    Co1 N2 C10 C9 . . . . 64.0(4) ?
    O2 C17 C12 C13 . . . . -179.3(3) ?
    C16 C17 C12 C13 . . . . -0.5(5) ?
    O2 C17 C12 C11 . . . . -7.4(6) ?
    C16 C17 C12 C11 . . . . 171.4(3) ?
    O1 C1 C6 C5 . . . . 175.6(4) ?
    C2 C1 C6 C5 . . . . -0.5(6) ?
    O1 C1 C6 C7 . . . . 2.0(6) ?
    C2 C1 C6 C7 . . . . -174.2(4) ?
    C10 N2 C11 C12 . . . . -174.1(3) ?
    Co1 N2 C11 C12 . . . . 9.5(5) ?
    C17 C12 C11 N2 . . . . 2.9(6) ?
    C13 C12 C11 N2 . . . . 175.1(4) ?
    C25 O6 C32 C33 . . . . -174.0(4) ?
    C20 O5 C16 C15 . . . . -11.7(6) ?
    C20 O5 C16 C17 . . . . 168.2(4) ?
    O2 C17 C16 O5 . . . . -1.2(5) ?
    C12 C17 C16 O5 . . . . 179.9(3) ?
    O2 C17 C16 C15 . . . . 178.8(4) ?
    C12 C17 C16 C15 . . . . -0.1(5) ?
    C32 O6 C25 C26 . . . . -3.4(6) ?
    C32 O6 C25 C30 . . . . 176.5(3) ?
    O3 C30 C25 O6 . . . . 1.2(5) ?
    C29 C30 C25 O6 . . . . -176.7(3) ?
    O3 C30 C25 C26 . . . . -178.9(4) ?
    C29 C30 C25 C26 . . . . 3.2(6) ?
    C7 N1 C8 C9 . . . . -103.9(4) ?
    Co1 N1 C8 C9 . . . . 69.2(4) ?
    C8 N1 C7 C6 . . . . 166.9(4) ?
    Co1 N1 C7 C6 . . . . -5.8(6) ?
    C5 C6 C7 N1 . . . . 173.3(4) ?
    C1 C6 C7 N1 . . . . -12.9(6) ?
    O3 C30 C29 C31 . . . . -3.1(6) ?
    C25 C30 C29 C31 . . . . 174.6(4) ?
    O3 C30 C29 C28 . . . . -179.5(4) ?
    C25 C30 C29 C28 . . . . -1.8(6) ?
    C18 O4 C2 C3 . . . . -5.3(7) ?
    C18 O4 C2 C1 . . . . 172.6(4) ?
    O1 C1 C2 C3 . . . . -176.3(4) ?
    C6 C1 C2 C3 . . . . 0.1(6) ?
    O1 C1 C2 O4 . . . . 5.6(5) ?
    C6 C1 C2 O4 . . . . -178.0(4) ?
    C17 C12 C13 C14 . . . . 0.8(6) ?
    C11 C12 C13 C14 . . . . -171.5(4) ?
    C31 C29 C28 C27 . . . . -177.0(4) ?
    C30 C29 C28 C27 . . . . -0.6(6) ?
    C12 C13 C14 C15 . . . . -0.4(6) ?
    N2 C10 C9 C22 . . . . -173.8(3) ?
    N2 C10 C9 C23 . . . . 65.4(4) ?
    N2 C10 C9 C8 . . . . -55.5(4) ?
    N1 C8 C9 C22 . . . . 107.1(4) ?
    N1 C8 C9 C23 . . . . -130.9(4) ?
    N1 C8 C9 C10 . . . . -9.2(5) ?
    Co1 O7 C31 C29 . . . . 10.0(6) ?
    C30 C29 C31 O7 . . . . 5.7(7) ?
    C28 C29 C31 O7 . . . . -177.9(4) ?
    C1 C6 C5 C4 . . . . 0.5(7) ?
    C7 C6 C5 C4 . . . . 174.2(5) ?
    O4 C2 C3 C4 . . . . 178.3(5) ?
    C1 C2 C3 C4 . . . . 0.5(7) ?
    C29 C28 C27 C26 . . . . 1.6(7) ?
    O5 C16 C15 C14 . . . . -179.6(4) ?
    C17 C16 C15 C14 . . . . 0.5(6) ?
    C13 C14 C15 C16 . . . . -0.2(7) ?
    C6 C5 C4 C3 . . . . 0.1(8) ?
    C2 C3 C4 C5 . . . . -0.6(8) ?
    O6 C25 C26 C27 . . . . 177.6(4) ?
    C30 C25 C26 C27 . . . . -2.3(6) ?
    C28 C27 C26 C25 . . . . -0.2(7) ?
    C2 O4 C18 C19 . . . . -165.4(4) ?
    C16 O5 C20 C21 . . . . -169.8(4) ?
loop_
    _geom_hbond_atom_site_label_D
    _geom_hbond_atom_site_label_H
    _geom_hbond_atom_site_label_A
    _geom_hbond_site_symmetry_A
    _geom_hbond_distance_DH
    _geom_hbond_distance_HA
    _geom_hbond_distance_DA
    _geom_hbond_angle_DHA
    _geom_hbond_publ_flag
    O1W H1WA O1 . 0.8500 2.5100 3.182(5) 137.00 y
    O1W H1WA O4 . 0.8500 2.1500 2.936(5) 154.00 y
    O1W H1WB O2 . 0.8500 2.2100 2.883(5) 136.00 y
    O1W H1WB O5 . 0.8500 2.1800 2.952(5) 151.00 y
    O7A H7A O1W . 0.8200 2.1000 2.899(19) 164.00 y
    C8 H8C O3 . 0.9700 2.3100 2.829(5) 113.00 y
