# Supplementary material for: {6,6′-Dieth­oxy-2,2′-[2,2-dimethyl­propane-1,3-diylbis(nitrilo­methyl­idyne)]diphenolato}(2-eth­oxy-6-formyl­phenolato)cobalt(III)–ethanol–water (1/1/1)
Source: Acta Crystallogr Sect E Struct Rep Online. 2010 Mar 6;66(Pt 4):m366–7. doi: 10.1107/S1600536810007622 (PMC2983841; doi:10.1107/S1600536810007622)
Supplement: Supplementary file 2 [file e-66-0m366-Isup2.hkl]

# 
# h,k,l, Fc-squared, Fo-squared, sigma(Fo-squared) and status flag 
# 
data_I
_shelx_title ' HK9 in P2(1)/c' 
_shelx_refln_list_code          4 
_shelx_F_calc_maximum      310.52 
_exptl_crystal_F_000      1448.00 
_reflns_d_resolution_high  0.8409 
 
loop_ 
 _symmetry_equiv_pos_as_xyz 
 'x, y, z' 
 '-x, y+1/2, -z+1/2' 
 '-x, -y, -z' 
 'x, -y-1/2, z-1/2' 
 
_cell_length_a    13.2827 
_cell_length_b    14.0158 
_cell_length_c    19.6016 
_cell_angle_alpha  90.000 
_cell_angle_beta  106.491 
_cell_angle_gamma  90.000 
 
_shelx_F_squared_multiplier     1.000 
 
loop_ 
 _refln_index_h 
 _refln_index_k 
 _refln_index_l 
 _refln_F_squared_calc 
 _refln_F_squared_meas 
 _refln_F_squared_sigma 
 _refln_observed_status 
   2   0   0     5261.79     3987.27     63.20 o 
   3   0   0     9022.21     7738.45    109.32 o 
   4   0   0      911.36      902.36     29.99 o 
   5   0   0       12.44        1.85     20.88 o 
   6   0   0     4032.09     4665.69     93.79 o 
   7   0   0       59.72      190.76     29.17 o 
   8   0   0      893.26      905.65     45.28 o 
   9   0   0       53.09       25.45     32.81 o 
  10   0   0     1521.38     1537.24     66.19 o 
  11   0   0     2193.42     2587.07    148.73 o 
  12   0   0      412.28      342.30     88.33 o 
  13   0   0      160.19      237.18     96.08 o 
  14   0   0        1.25       51.90    116.02 o 
  15   0   0       97.50       53.44    173.87 o 
   2   1   0    15216.09    14876.52    145.43 o 
   3   1   0    11400.43    10877.87    111.31 o 
   4   1   0      272.16      304.05     16.10 o 
   5   1   0       28.60       19.98     13.49 o 
   6   1   0     2746.36     2603.44     45.37 o 
   7   1   0      543.10      749.05     29.29 o 
   8   1   0      314.23      314.68     27.76 o 
   9   1   0      936.72      807.57     37.14 o 
  10   1   0     1687.16     1752.23     63.99 o 
  11   1   0       16.38       68.85     34.52 o 
  12   1   0        1.18       76.86     54.67 o 
  13   1   0        0.80       -9.32     57.50 o 
  14   1   0      180.15      245.18     88.29 o 
  15   1   0      203.54      178.41    129.11 o 
   0   2   0     1132.38     1194.94     22.57 o 
   1   2   0      179.89      221.04      9.18 o 
   2   2   0     8019.57     7418.51     74.87 o 
   3   2   0      726.81      824.54     23.26 o 
   4   2   0      243.43      277.63     15.68 o 
   5   2   0       23.89       29.86     15.43 o 
   6   2   0     1816.81     1904.50     42.94 o 
   7   2   0     1202.85     1267.53     47.20 o 
   8   2   0        0.37      -32.67     21.17 o 
   9   2   0       34.42       63.08     26.26 o 
  10   2   0      404.60      350.76     40.25 o 
  11   2   0      175.24      219.87     48.38 o 
  12   2   0       20.03      -14.41     51.71 o 
  13   2   0      303.47      346.92     75.00 o 
  14   2   0       65.71        0.55     77.03 o 
  15   2   0        0.71       11.61     81.99 o 
   1   3   0    63642.72    65217.03    567.83 o 
   2   3   0     2407.15     2439.63     31.48 o 
   3   3   0      810.68      722.09     19.35 o 
   4   3   0      270.77      323.74     16.97 o 
   5   3   0      315.17      277.92     20.24 o 
   6   3   0     1835.87     1967.66     43.36 o 
   7   3   0      832.89      796.40     33.28 o 
   8   3   0        0.07      -13.96     24.21 o 
   9   3   0       27.99        1.62     25.75 o 
  10   3   0      105.88       76.84     34.53 o 
  11   3   0      579.21      552.75     56.52 o 
  12   3   0      285.93      249.38     76.73 o 
  13   3   0       50.34      -11.58     70.99 o 
  14   3   0        0.35       71.33     80.98 o 
   0   4   0      443.95      620.42     41.71 o 
   1   4   0      516.39      636.34     15.14 o 
   2   4   0    19199.33    19632.00    184.16 o 
   3   4   0    10952.28    10274.41    112.67 o 
   4   4   0      894.66      821.70     23.74 o 
   5   4   0     4400.32     4543.77     64.50 o 
   6   4   0     4692.93     4838.27     74.07 o 
   7   4   0      101.27       43.78     22.69 o 
   8   4   0      117.43      112.19     27.01 o 
   9   4   0       20.23       19.01     28.45 o 
  10   4   0       35.91       -5.49     35.01 o 
  11   4   0       21.34       20.66     42.76 o 
  12   4   0      163.87      126.00     63.36 o 
  13   4   0       46.61      -28.00     72.98 o 
  14   4   0       52.00       90.27     81.63 o 
   1   5   0      794.40      702.42     22.96 o 
   2   5   0      196.79      165.02     14.05 o 
   3   5   0     5877.21     5483.41     66.13 o 
   4   5   0     9563.30    11074.80    127.09 o 
   5   5   0      391.41      441.94     23.33 o 
   6   5   0     1038.86     1024.03     32.76 o 
   7   5   0     3002.03     2988.53     60.60 o 
   8   5   0     2585.81     2627.65     60.34 o 
   9   5   0      131.25      107.94     31.92 o 
  10   5   0      124.72      214.96     47.65 o 
  11   5   0       25.64       31.44     47.76 o 
  12   5   0       45.64      -35.44     64.05 o 
  13   5   0       97.01       33.26     85.58 o 
  14   5   0      101.26       59.25     84.56 o 
   0   6   0      969.70     1042.51     35.72 o 
   1   6   0     1769.33     1692.13     31.04 o 
   2   6   0      579.93      522.12     19.48 o 
   3   6   0      161.30      226.44     17.49 o 
   4   6   0      563.13      576.64     23.42 o 
   5   6   0      389.42      305.13     22.87 o 
   6   6   0     4462.70     4668.03     75.81 o 
   7   6   0     3987.00     4101.78     84.92 o 
   8   6   0       67.24      114.52     29.16 o 
   9   6   0        0.18      -39.11     34.85 o 
  10   6   0      155.45      229.24     46.09 o 
  11   6   0      386.12      410.70     63.14 o 
  12   6   0      178.38      201.46     74.72 o 
  13   6   0      200.14      146.43     89.15 o 
  14   6   0       19.91     -144.96     82.43 o 
   1   7   0      227.70      206.25     18.22 o 
   2   7   0     1027.14     1024.32     30.74 o 
   3   7   0     3177.52     3026.78     48.06 o 
   4   7   0      376.23      414.59     22.79 o 
   5   7   0      241.29      187.15     21.72 o 
   6   7   0       12.24      -35.24     20.48 o 
   7   7   0       70.68       49.45     24.31 o 
   8   7   0      407.48      357.20     31.51 o 
   9   7   0      920.58     1070.49     52.58 o 
  10   7   0      573.48      582.59     68.58 o 
  11   7   0       64.80       -7.28     47.04 o 
  12   7   0       13.16       39.77     70.82 o 
  13   7   0      101.47      120.55     89.11 o 
   0   8   0     2110.19     2170.62     97.96 o 
   1   8   0      294.83      270.57     26.00 o 
   2   8   0      157.79      139.02     21.43 o 
   3   8   0      136.43      207.07     21.28 o 
   4   8   0       86.45       53.50     19.98 o 
   5   8   0     2708.24     2827.94     57.29 o 
   6   8   0      867.24      886.79     36.79 o 
   7   8   0      238.42      263.39     29.74 o 
   8   8   0      150.46      142.01     32.01 o 
   9   8   0      287.32      283.73     45.97 o 
  10   8   0      301.58      309.03     46.93 o 
  11   8   0      187.96      147.31     56.62 o 
  12   8   0       70.89      122.46     77.46 o 
  13   8   0       46.04       17.70     69.87 o 
   1   9   0       10.73        7.31     19.60 o 
   2   9   0      133.94      122.66     24.42 o 
   3   9   0       82.33       86.33     22.86 o 
   4   9   0      537.31      602.35     31.03 o 
   5   9   0      260.63      203.58     28.06 o 
   6   9   0       85.12       86.46     26.62 o 
   7   9   0       16.93       21.84     30.04 o 
   8   9   0       64.40       86.61     35.44 o 
   9   9   0      117.78      104.67     41.82 o 
  10   9   0       82.35       69.76     48.91 o 
  11   9   0       48.52       22.78     54.40 o 
  12   9   0        3.87      125.40     65.43 o 
   0  10   0      981.32     1114.63     53.87 o 
   1  10   0      721.90      763.49     34.16 o 
   2  10   0      552.65      580.99     32.18 o 
   3  10   0      137.21      101.57     26.66 o 
   4  10   0      843.37      913.11     40.48 o 
   5  10   0     1857.86     1910.02     55.95 o 
   6  10   0      979.23      993.01     56.56 o 
   7  10   0      489.01      497.56     46.19 o 
   8  10   0       72.01       98.10     37.79 o 
   9  10   0       16.84      -13.85     39.29 o 
  10  10   0       12.76       30.78     52.81 o 
  11  10   0       84.52       98.93     62.57 o 
  12  10   0       43.03       84.19     72.71 o 
   1  11   0        6.50      -18.94     24.11 o 
   2  11   0       65.14      119.81     26.66 o 
   3  11   0      854.34      832.85     46.13 o 
   4  11   0      598.99      763.52     45.96 o 
   5  11   0      488.12      498.07     45.16 o 
   6  11   0       84.59       44.34     33.99 o 
   7  11   0      107.73      145.63     37.34 o 
   8  11   0      233.19      301.52     48.72 o 
   9  11   0      233.23      164.40     49.43 o 
  10  11   0      207.84      191.22     73.08 o 
  11  11   0      256.35      241.21     71.30 o 
   0  12   0      405.74      380.11     52.52 o 
   1  12   0       11.82       -5.80     34.28 o 
   2  12   0       28.23       23.47     35.33 o 
   3  12   0      826.15      894.26     55.10 o 
   4  12   0     1597.13     1500.50     62.69 o 
   5  12   0     1718.66     1766.91     70.79 o 
   6  12   0     2409.37     2494.45    100.19 o 
   7  12   0     1432.24     1499.55     70.03 o 
   8  12   0      257.65      195.63     54.74 o 
   9  12   0       13.19       36.89     51.34 o 
  10  12   0      149.53       65.03     66.33 o 
   1  13   0      109.87      102.93     39.35 o 
   2  13   0      400.72      475.12     50.97 o 
   3  13   0      761.27      796.30     56.53 o 
   4  13   0      789.98      906.46     58.88 o 
   5  13   0      113.84       80.93     44.02 o 
   6  13   0       50.02       44.41     50.20 o 
   7  13   0      235.33      155.82     54.81 o 
   8  13   0      545.85      574.71     65.14 o 
   9  13   0      363.73      265.86     62.25 o 
   0  14   0        7.40       41.55     56.87 o 
   1  14   0        2.36      -12.25     40.00 o 
   2  14   0       31.50      -20.27     41.61 o 
   3  14   0       72.25      119.91     67.53 o 
   4  14   0        0.75       49.19     49.73 o 
   5  14   0       39.46       49.57     50.39 o 
   6  14   0      138.60       76.52     52.63 o 
   7  14   0       70.52       74.46     53.84 o 
   8  14   0        9.29      -13.60     54.89 o 
   1  15   0      259.90      264.50     52.23 o 
   2  15   0        0.89      -57.78     49.34 o 
   3  15   0       33.09      -54.24     49.02 o 
   4  15   0        0.12       -9.83     52.29 o 
   5  15   0       28.69       36.42     54.01 o 
   6  15   0       16.66      -35.65     53.81 o 
   0  16   0       15.12     -107.85     75.41 o 
   1  16   0        2.27      -49.50     52.06 o 
   2  16   0        4.48      -26.19     54.43 o 
   3  16   0        6.38       32.42     55.50 o 
   4  16   0       65.49       67.39     56.70 o 
 -15   1   1        6.01      -86.57     89.32 o 
 -14   1   1        2.64      -17.68     65.78 o 
 -13   1   1      134.05      241.43     63.16 o 
 -12   1   1      539.31      505.49     65.75 o 
 -11   1   1        0.93      -40.54     36.62 o 
 -10   1   1      297.77      345.54     37.41 o 
  -9   1   1      234.85      217.57     31.84 o 
  -8   1   1      192.04      191.69     24.65 o 
  -7   1   1      128.94       74.75     20.87 o 
  -6   1   1      459.49      427.68     22.13 o 
  -5   1   1      729.87      719.56     21.97 o 
  -4   1   1       19.53       27.02     12.64 o 
  -3   1   1      748.22      678.19     18.38 o 
  -2   1   1        6.73       19.92      8.27 o 
  -1   1   1    14462.17    13560.52    190.69 o 
   1   1   1     5180.33     4639.97     63.51 o 
   2   1   1     3162.18     2483.27     28.13 o 
   3   1   1      812.86      770.76     20.03 o 
   4   1   1     2505.19     2420.96     36.25 o 
   5   1   1       23.40       27.63     14.97 o 
   6   1   1      312.73      407.71     24.79 o 
   7   1   1     3011.72     2974.44     53.23 o 
   8   1   1       48.68       71.52     22.32 o 
   9   1   1      410.14      430.04     30.90 o 
  10   1   1      122.31      116.08     33.16 o 
  11   1   1       56.42       97.45     49.12 o 
  12   1   1      144.35      125.47     56.99 o 
  13   1   1        6.37      -41.22     57.03 o 
  14   1   1       20.63      -28.39     75.14 o 
 -15   2   1      192.88      277.25    110.85 o 
 -14   2   1      137.03      228.18     84.82 o 
 -13   2   1       36.84      -18.04     53.68 o 
 -12   2   1       29.12       52.44     52.55 o 
 -11   2   1      874.88      896.36     58.36 o 
 -10   2   1     1124.54     1085.26     54.35 o 
  -9   2   1     1000.60      870.30     41.20 o 
  -8   2   1      746.52      834.88     40.22 o 
  -7   2   1      143.36      123.60     24.10 o 
  -6   2   1      683.21      736.58     28.23 o 
  -5   2   1      302.44      338.85     20.62 o 
  -4   2   1     7283.72     6715.16     75.65 o 
  -3   2   1     9674.79     9453.15    102.46 o 
  -2   2   1      453.83      408.11     12.49 o 
  -1   2   1     3394.15     3600.49     35.94 o 
   0   2   1     4878.49     4593.43     48.13 o 
   1   2   1     1702.82     1559.39     21.26 o 
   2   2   1    21874.70    21631.24    209.35 o 
   3   2   1       10.43       40.40     11.40 o 
   4   2   1      133.69      123.21     15.19 o 
   5   2   1     1660.60     1611.84     32.63 o 
   6   2   1     2022.86     1950.68     43.81 o 
   7   2   1     6201.55     6007.16     86.66 o 
   8   2   1      454.48      510.55     31.32 o 
   9   2   1      840.76      762.68     39.86 o 
  10   2   1       78.97      106.40     35.61 o 
  11   2   1      374.64      351.65     54.75 o 
  12   2   1      415.51      354.67     71.83 o 
  13   2   1      289.25      483.29     79.48 o 
  14   2   1       68.96       62.94     80.99 o 
 -15   3   1       20.12       32.04     93.51 o 
 -14   3   1       47.02       51.93     74.85 o 
 -13   3   1      219.04      277.47     84.34 o 
 -12   3   1      703.87      793.82     81.56 o 
 -11   3   1      584.22      572.96     52.82 o 
 -10   3   1        1.37      -59.90     29.95 o 
  -9   3   1      528.97      492.66     35.81 o 
  -8   3   1     1311.03     1431.19     45.03 o 
  -7   3   1     2877.55     2656.95     54.74 o 
  -6   3   1     1399.60     1332.25     36.61 o 
  -5   3   1      605.63      751.15     26.49 o 
  -4   3   1        4.77      -15.99     13.92 o 
  -3   3   1     3350.39     2794.09     36.50 o 
  -2   3   1     1094.13     1279.85     20.98 o 
  -1   3   1    37394.51    39137.04    343.40 o 
   0   3   1    20431.62    22571.90    266.21 o 
   1   3   1    24858.39    24765.46    222.95 o 
   2   3   1     6801.16     6427.68     70.92 o 
   3   3   1      315.24      215.90     14.21 o 
   4   3   1     4544.83     4328.93     56.37 o 
   5   3   1      797.25      803.78     29.53 o 
   6   3   1     1581.26     1651.45     39.69 o 
   7   3   1      278.81      373.77     27.96 o 
   8   3   1      405.29      418.62     31.71 o 
   9   3   1      656.89      745.88     40.09 o 
  10   3   1      903.24      950.95     53.62 o 
  11   3   1      423.83      387.51     54.11 o 
  12   3   1      122.50      127.99     57.17 o 
  13   3   1        7.89       11.51     99.80 o 
  14   3   1      129.15      228.17     83.62 o 
 -14   4   1       19.66       13.47     80.06 o 
 -13   4   1       76.07       24.95     74.11 o 
 -12   4   1      141.20      200.76     63.26 o 
 -11   4   1     1910.43     2164.98    106.74 o 
 -10   4   1     1400.42     1374.85     60.29 o 
  -9   4   1     1032.70     1157.80     45.62 o 
  -8   4   1      172.14      114.36     26.37 o 
  -7   4   1      538.09      520.83     29.88 o 
  -6   4   1      697.89      692.78     29.95 o 
  -5   4   1     1996.61     2018.14     41.29 o 
  -4   4   1     4040.66     3990.46     53.93 o 
  -3   4   1     9654.82     9298.68    100.68 o 
  -2   4   1     6233.55     6247.72     64.53 o 
  -1   4   1     2978.99     3402.71     44.67 o 
   0   4   1     5633.54     5849.57     63.70 o 
   1   4   1     3244.38     3221.50     41.23 o 
   2   4   1      106.92      126.79     13.56 o 
   3   4   1     1142.10     1098.77     27.58 o 
   4   4   1      472.20      464.30     20.22 o 
   5   4   1     3631.74     3826.25     59.30 o 
   6   4   1      572.91      658.24     30.56 o 
   7   4   1     2340.29     2143.23     48.78 o 
   8   4   1     3007.90     3048.16     64.74 o 
   9   4   1      318.31      235.64     33.01 o 
  10   4   1       73.41      131.98     37.71 o 
  11   4   1       48.89       65.66     46.15 o 
  12   4   1      180.30       99.41     63.98 o 
  13   4   1      168.48      233.88     82.52 o 
  14   4   1       60.25      -27.71     79.28 o 
 -14   5   1       15.68     -105.02     78.53 o 
 -13   5   1       19.45        1.47     77.36 o 
 -12   5   1       58.90      109.74     58.92 o 
 -11   5   1       92.96       42.86     46.70 o 
 -10   5   1      646.23      680.46     49.67 o 
  -9   5   1       19.16       -8.13     28.62 o 
  -8   5   1       38.05        2.75     25.71 o 
  -7   5   1      748.27      810.83     36.93 o 
  -6   5   1     2169.15     2269.02     46.45 o 
  -5   5   1     5836.56     6412.48     83.04 o 
  -4   5   1     6299.88     6974.23     81.87 o 
  -3   5   1      107.96      124.61     14.23 o 
  -2   5   1     2451.31     2550.37     37.49 o 
  -1   5   1     5892.69     5936.34     63.98 o 
   0   5   1      150.34      200.92     15.21 o 
   1   5   1     3018.77     2717.31     42.53 o 
   2   5   1     4033.83     4238.37     56.11 o 
   3   5   1     4676.77     4982.04     67.12 o 
   4   5   1      106.53       92.98     17.50 o 
   5   5   1        5.45        6.65     23.53 o 
   6   5   1     1485.09     1434.28     40.25 o 
   7   5   1      597.65      650.08     33.47 o 
   8   5   1      123.93      102.71     27.94 o 
   9   5   1      601.73      582.62     43.44 o 
  10   5   1      348.26      387.82     46.28 o 
  11   5   1       54.91       33.16     48.32 o 
  12   5   1      102.26       68.40     74.59 o 
  13   5   1       36.28       -9.37     78.11 o 
  14   5   1        0.13     -156.45     78.23 o 
 -14   6   1       11.96      -12.20     83.38 o 
 -13   6   1       18.61      -85.87     76.30 o 
 -12   6   1       51.48       71.90     61.02 o 
 -11   6   1       50.87       56.28     46.73 o 
 -10   6   1      471.56      474.73     54.52 o 
  -9   6   1     1058.46     1133.71     55.78 o 
  -8   6   1     2970.27     2912.14     68.75 o 
  -7   6   1     1292.49     1220.33     39.92 o 
  -6   6   1      606.64      736.08     29.31 o 
  -5   6   1      227.71      221.79     19.47 o 
  -4   6   1      335.28      380.19     19.80 o 
  -3   6   1    11663.57    12344.33    129.37 o 
  -2   6   1    17301.93    17614.36    174.87 o 
  -1   6   1      193.19      297.25     16.49 o 
   0   6   1      120.41       77.14     13.31 o 
   1   6   1        6.69      -11.39     13.97 o 
   2   6   1     2677.09     2653.79     42.96 o 
   3   6   1       20.91       -6.07     13.11 o 
   4   6   1      719.30      878.89     27.66 o 
   5   6   1      440.23      334.27     23.60 o 
   6   6   1       11.47       13.54     20.82 o 
   7   6   1      614.76      714.69     35.13 o 
   8   6   1      494.20      464.46     35.02 o 
   9   6   1       95.02       71.72     37.06 o 
  10   6   1      165.56       58.81     50.20 o 
  11   6   1      344.09      342.33     65.68 o 
  12   6   1        0.00      -89.66     66.24 o 
  13   6   1        0.21       72.54     85.14 o 
 -13   7   1       37.16      242.70    112.32 o 
 -12   7   1        7.30      -89.33     50.96 o 
 -11   7   1      283.69      224.39     52.17 o 
 -10   7   1      993.01      970.95     50.59 o 
  -9   7   1      318.45      248.28     37.91 o 
  -8   7   1        2.06       49.84     26.84 o 
  -7   7   1     1349.15     1325.22     42.57 o 
  -6   7   1      892.07      943.46     34.92 o 
  -5   7   1        4.27       38.94     19.62 o 
  -4   7   1     1050.22     1123.56     29.99 o 
  -3   7   1     6434.98     6247.37     78.88 o 
  -2   7   1     1086.58     1268.45     33.19 o 
  -1   7   1      201.12      197.58     17.58 o 
   0   7   1     1294.35     1261.88     31.01 o 
   1   7   1     2331.72     2568.67     44.20 o 
   2   7   1     1283.68     1345.78     33.77 o 
   3   7   1     1250.13     1412.99     32.53 o 
   4   7   1      313.27      327.79     22.71 o 
   5   7   1      604.29      601.43     27.72 o 
   6   7   1      856.21     1006.05     35.87 o 
   7   7   1      346.28      376.75     30.13 o 
   8   7   1      399.84      432.11     35.92 o 
   9   7   1      118.57       44.31     33.85 o 
  10   7   1      284.76      256.81     65.11 o 
  11   7   1       78.95       64.80     58.87 o 
  12   7   1        0.44       33.73     70.97 o 
  13   7   1        9.47      153.14     93.57 o 
 -13   8   1       37.82       21.00     76.47 o 
 -12   8   1       47.86       17.05     55.12 o 
 -11   8   1       28.86       46.05     43.78 o 
 -10   8   1      432.18      441.75     45.26 o 
  -9   8   1     1028.31     1059.86     53.65 o 
  -8   8   1      169.46      184.09     35.15 o 
  -7   8   1        0.10        5.63     24.09 o 
  -6   8   1     1838.07     1888.67     48.34 o 
  -5   8   1     3378.29     3637.49     63.73 o 
  -4   8   1     2579.48     2682.88     50.54 o 
  -3   8   1        6.61        2.61     17.35 o 
  -2   8   1     1697.17     1755.41     41.52 o 
  -1   8   1      764.88      800.09     30.24 o 
   0   8   1     2297.27     2336.66     50.66 o 
   1   8   1     3411.90     3459.77     61.45 o 
   2   8   1     1871.19     2145.12     47.62 o 
   3   8   1     1807.39     2110.91     50.03 o 
   4   8   1      108.36       80.95     19.34 o 
   5   8   1      170.53      147.41     26.69 o 
   6   8   1     1358.51     1336.44     42.47 o 
   7   8   1      141.67      159.82     35.50 o 
   8   8   1        8.96      -19.11     28.62 o 
   9   8   1       74.41       86.69     36.21 o 
  10   8   1       80.00      113.14     71.27 o 
  11   8   1       95.77      143.44     83.19 o 
  12   8   1      295.05      448.23     89.58 o 
  13   8   1      273.05      193.24     98.86 o 
 -12   9   1      230.78      220.05     69.07 o 
 -11   9   1       52.58        9.37     51.79 o 
 -10   9   1       18.63       76.15     39.38 o 
  -9   9   1      131.08       57.07     41.39 o 
  -8   9   1      542.70      531.55     47.78 o 
  -7   9   1     1113.60     1198.96     48.19 o 
  -6   9   1      966.44      902.05     36.95 o 
  -5   9   1      801.81      926.75     35.56 o 
  -4   9   1      539.65      671.92     31.41 o 
  -3   9   1     2839.46     2718.42     53.94 o 
  -2   9   1      514.48      645.64     31.82 o 
  -1   9   1      772.70      760.49     32.00 o 
   0   9   1     1536.02     1755.41     46.69 o 
   1   9   1       30.47       21.33     18.44 o 
   2   9   1      676.86      748.59     31.06 o 
   3   9   1     1091.03     1125.98     37.96 o 
   4   9   1     3038.95     3158.28     63.64 o 
   5   9   1     2485.49     2413.12     56.67 o 
   6   9   1     1099.89     1267.01     44.94 o 
   7   9   1      540.31      502.68     49.47 o 
   8   9   1       27.14       19.45     31.78 o 
   9   9   1      122.57      188.26     48.75 o 
  10   9   1      894.10      913.63     68.64 o 
  11   9   1      780.01      961.87     83.20 o 
  12   9   1      289.37      227.16     69.80 o 
 -12  10   1        7.92      -19.75     68.31 o 
 -11  10   1       40.33      100.88     63.17 o 
 -10  10   1       58.11       64.71     53.79 o 
  -9  10   1      254.30      233.17     43.43 o 
  -8  10   1        4.82       20.28     33.65 o 
  -7  10   1      205.61      182.06     35.74 o 
  -6  10   1     1474.04     1520.29     53.10 o 
  -5  10   1     2231.92     2274.12     59.40 o 
  -4  10   1     3202.75     3297.77     63.80 o 
  -3  10   1      710.92      672.35     36.25 o 
  -2  10   1      542.44      694.36     34.99 o 
  -1  10   1        3.39      -10.56     22.03 o 
   0  10   1      249.72      194.27     27.09 o 
   1  10   1     2128.36     2229.95     55.87 o 
   2  10   1     2746.47     2759.07     60.34 o 
   3  10   1     2157.64     2171.47     56.41 o 
   4  10   1      213.02      243.63     29.25 o 
   5  10   1      126.63       89.70     31.63 o 
   6  10   1      372.98      371.99     37.86 o 
   7  10   1      302.52      280.50     39.58 o 
   8  10   1      246.20      245.46     46.19 o 
   9  10   1      296.54      283.68     50.60 o 
  10  10   1       21.89       31.96     56.61 o 
  11  10   1       33.93      -41.48     59.51 o 
 -11  11   1       17.60      -44.49     60.71 o 
 -10  11   1       87.67       63.32     57.09 o 
  -9  11   1        1.41      -37.37     48.29 o 
  -8  11   1      192.19      174.05     45.48 o 
  -7  11   1      293.48      238.65     39.31 o 
  -6  11   1      367.29      408.58     40.63 o 
  -5  11   1       70.10       56.97     34.52 o 
  -4  11   1     1234.00     1455.06     52.97 o 
  -3  11   1     2094.81     1925.13     59.02 o 
  -2  11   1     1362.37     1405.35     45.69 o 
  -1  11   1      365.28      359.62     31.13 o 
   0  11   1      138.26       99.13     24.22 o 
   1  11   1      384.29      408.60     31.20 o 
   2  11   1       23.19       51.11     27.75 o 
   3  11   1      107.01      143.52     32.73 o 
   4  11   1        9.42       80.36     34.08 o 
   5  11   1       70.59      132.31     39.71 o 
   6  11   1       10.15       29.26     38.65 o 
   7  11   1      168.74      145.76     49.31 o 
   8  11   1       27.41       -9.69     42.30 o 
   9  11   1       61.10       37.80     47.14 o 
  10  11   1       84.69       97.35     68.68 o 
  11  11   1       69.58       78.27     72.76 o 
 -10  12   1       26.79      -81.56     55.88 o 
  -9  12   1        2.06       27.54     51.98 o 
  -8  12   1       14.33      107.91     51.07 o 
  -7  12   1        8.09      -30.76     53.77 o 
  -6  12   1       21.49      -10.03     36.86 o 
  -5  12   1      376.62      403.77     47.04 o 
  -4  12   1      173.07      133.11     41.49 o 
  -3  12   1      239.78      203.76     41.39 o 
  -2  12   1      228.01      170.87     41.46 o 
  -1  12   1      155.36       48.22     36.34 o 
   0  12   1       99.94       97.64     32.85 o 
   1  12   1       71.00       83.69     35.28 o 
   2  12   1        1.13      -10.31     32.21 o 
   3  12   1      173.85      116.53     38.06 o 
   4  12   1      792.84      702.29     49.43 o 
   5  12   1      170.98      202.72     43.60 o 
   6  12   1       22.97       43.45     43.45 o 
   7  12   1       64.30       86.28     47.52 o 
   8  12   1       10.60       74.60     46.25 o 
   9  12   1       15.07      -39.67     49.82 o 
  10  12   1        1.87        9.20     73.45 o 
  -9  13   1       39.72      -36.31     59.70 o 
  -8  13   1       21.96       23.91     59.09 o 
  -7  13   1       53.14       70.25     55.34 o 
  -6  13   1      131.87       99.83     56.02 o 
  -5  13   1      414.53      404.83     56.15 o 
  -4  13   1      688.68      632.02     53.87 o 
  -3  13   1        3.84      -21.60     41.25 o 
  -2  13   1      546.84      569.03     51.10 o 
  -1  13   1      289.17      282.79     42.44 o 
   0  13   1        1.98      -71.08     35.85 o 
   1  13   1      378.33      445.93     49.68 o 
   2  13   1      513.68      555.96     51.53 o 
   3  13   1      107.74      143.51     43.49 o 
   4  13   1        3.65      -25.18     49.44 o 
   5  13   1      246.98      168.31     47.16 o 
   6  13   1      356.97      364.53     54.76 o 
   7  13   1       98.28       65.75     49.86 o 
   8  13   1        0.06      -12.35     51.65 o 
   9  13   1        0.87      -30.82     55.25 o 
  -8  14   1       91.10       22.12     55.83 o 
  -7  14   1       32.96        4.52     53.29 o 
  -6  14   1       17.86        8.59     51.04 o 
  -5  14   1      307.59      299.78     57.03 o 
  -4  14   1      629.16      616.41     64.56 o 
  -3  14   1      427.44      402.68     56.12 o 
  -2  14   1      229.35      172.99     52.15 o 
  -1  14   1        2.05      -17.65     39.83 o 
   0  14   1      472.70      582.28     51.85 o 
   1  14   1      400.26      441.92     49.11 o 
   2  14   1      118.29       75.47     43.92 o 
   3  14   1      440.58      458.50     53.43 o 
   4  14   1      329.39      389.02     57.61 o 
   5  14   1        2.71       -8.83     50.37 o 
   6  14   1      152.86      125.37     55.70 o 
   7  14   1      485.40      565.81     65.10 o 
   8  14   1      396.24      246.00     61.10 o 
  -6  15   1      560.70      419.88     65.11 o 
  -5  15   1      243.36      151.23     56.70 o 
  -4  15   1       60.32       71.74     53.27 o 
  -3  15   1       52.87       55.77     52.72 o 
  -2  15   1      102.09       63.12     50.75 o 
  -1  15   1      107.96      161.65     49.70 o 
   0  15   1      121.45       93.48     48.63 o 
   1  15   1       64.10       43.85     44.07 o 
   2  15   1        1.03      -19.19     49.76 o 
   3  15   1      428.00      433.02     61.44 o 
   4  15   1      867.08      841.87     70.47 o 
   5  15   1      718.13      740.50     69.97 o 
   6  15   1      287.77      355.80     63.70 o 
  -4  16   1      382.54      331.45     64.22 o 
  -3  16   1      312.31      352.06     61.87 o 
  -2  16   1        3.02      -24.91     49.03 o 
  -1  16   1      199.36      265.77     61.36 o 
   0  16   1      277.80      235.39     67.38 o 
   1  16   1      528.57      527.91     89.21 o 
   2  16   1      449.78      456.30     73.70 o 
   3  16   1      118.14       26.26     55.79 o 
   4  16   1      118.37      129.33     74.67 o 
 -15   0   2       13.42     -116.61    106.33 o 
 -14   0   2        4.08      -59.00    100.72 o 
 -13   0   2       62.71      145.72     82.84 o 
 -12   0   2        2.07       62.18     72.59 o 
 -11   0   2        0.16       -1.39     49.35 o 
 -10   0   2      260.66      207.25     47.79 o 
  -9   0   2     1497.54     1603.32     72.33 o 
  -8   0   2      148.01      161.94     39.67 o 
  -7   0   2     2974.58     2835.20     83.72 o 
  -6   0   2      493.84      535.87     37.71 o 
  -5   0   2      813.38      875.41     39.15 o 
  -4   0   2      111.33       79.36     22.20 o 
  -3   0   2    34990.71    31637.75    423.26 o 
  -2   0   2     3417.37     3596.84     56.38 o 
  -1   0   2    40240.99    40816.18    829.81 o 
   0   0   2     5072.37     2277.56    202.86 o 
   1   0   2      213.91      212.12      9.56 o 
   2   0   2       60.49       54.02     12.63 o 
   3   0   2     4157.67     3990.99     62.75 o 
   4   0   2     3006.29     2659.94     64.25 o 
   5   0   2      643.57      603.14     37.99 o 
   6   0   2      203.28      179.12     29.98 o 
   7   0   2      150.09      146.00     27.77 o 
   8   0   2     2215.65     2068.97     80.13 o 
   9   0   2      491.57      390.90     56.74 o 
  10   0   2      900.11      870.61     98.79 o 
  11   0   2      237.41      222.93     79.46 o 
  12   0   2        0.04       17.74     73.69 o 
  13   0   2       19.38       81.36     81.70 o 
  14   0   2      231.67      307.38    131.32 o 
 -15   1   2       74.62      196.70    102.75 o 
 -14   1   2        2.68     -118.72     59.36 o 
 -13   1   2      405.08      379.34     66.81 o 
 -12   1   2      958.35     1042.89    112.97 o 
 -11   1   2     1181.56     1235.99     53.40 o 
 -10   1   2     2317.94     2277.99     62.81 o 
  -9   1   2      188.14      167.56     31.25 o 
  -8   1   2       55.76       60.54     25.78 o 
  -7   1   2     1511.42     1264.62     40.33 o 
  -6   1   2       24.91       42.35     18.10 o 
  -5   1   2      819.90      871.17     24.25 o 
  -4   1   2     2804.09     2518.70     38.65 o 
  -3   1   2     2693.54     2636.08     36.94 o 
  -2   1   2     1573.50     1622.22     22.92 o 
  -1   1   2     9264.47     8670.92     91.96 o 
   0   1   2    24408.14    24365.95    350.90 o 
   1   1   2    36949.91    35499.77    308.64 o 
   2   1   2     1461.13     1350.36     20.46 o 
   3   1   2      106.84       60.67     11.78 o 
   4   1   2       97.47      140.44     15.28 o 
   5   1   2     4787.42     4596.07     61.31 o 
   6   1   2     6147.78     5916.54     82.29 o 
   7   1   2     1823.57     1926.88     52.41 o 
   8   1   2       46.73       44.49     24.67 o 
   9   1   2        6.50       27.60     26.87 o 
  10   1   2       20.30       -3.25     33.19 o 
  11   1   2      788.43      720.10     77.63 o 
  12   1   2      528.69      493.02     69.20 o 
  13   1   2      374.58      477.08     82.20 o 
  14   1   2       36.94       12.23     76.85 o 
 -15   2   2       59.48      178.74    106.16 o 
 -14   2   2      337.19      428.83     81.24 o 
 -13   2   2      220.97      208.46     73.96 o 
 -12   2   2        3.17      -59.46     44.28 o 
 -11   2   2       17.46      -74.07     37.40 o 
 -10   2   2      218.38      156.95     35.98 o 
  -9   2   2     1345.09     1414.60     48.41 o 
  -8   2   2     1104.08     1072.48     40.52 o 
  -7   2   2      727.76      683.69     31.32 o 
  -6   2   2     1292.25     1385.43     41.80 o 
  -5   2   2     2148.71     2148.33     39.26 o 
  -4   2   2       41.52       44.57     12.66 o 
  -3   2   2      424.47      411.20     16.38 o 
  -2   2   2      287.69      339.02     10.90 o 
  -1   2   2      583.47      609.56     13.08 o 
   0   2   2     6224.92     6724.46     81.47 o 
   1   2   2     5718.47     5669.29     61.56 o 
   2   2   2     5005.32     4375.56     50.51 o 
   3   2   2      337.69      481.43     26.48 o 
   4   2   2     1003.06      916.56     24.19 o 
   5   2   2      423.81      482.47     25.21 o 
   6   2   2      394.20      547.22     25.17 o 
   7   2   2     3347.95     3233.09     59.02 o 
   8   2   2      591.11      692.81     47.58 o 
   9   2   2        5.12      -38.03     27.05 o 
  10   2   2        2.65      -65.47     32.74 o 
  11   2   2       19.01      -21.31     49.48 o 
  12   2   2       31.48        0.88     56.93 o 
  13   2   2       24.03      -84.53     60.87 o 
  14   2   2       84.59      -85.17     76.01 o 
 -15   3   2        8.27       48.44     90.15 o 
 -14   3   2        2.64      -89.97     71.92 o 
 -13   3   2       81.01      162.99     68.65 o 
 -12   3   2      147.44       33.09     48.92 o 
 -11   3   2      796.80      824.67     53.17 o 
 -10   3   2       25.26      -18.04     29.24 o 
  -9   3   2        9.36      -10.61     25.47 o 
  -8   3   2      869.42     1017.78     40.18 o 
  -7   3   2      109.77       86.49     28.45 o 
  -6   3   2       15.34       -0.69     17.51 o 
  -5   3   2      706.12      689.51     23.10 o 
  -4   3   2       51.45       36.21     12.83 o 
  -3   3   2     1604.51     1664.91     36.86 o 
  -2   3   2     2638.33     2846.54     36.02 o 
  -1   3   2    26982.96    29390.65    265.38 o 
   0   3   2     3846.16     4273.89     49.81 o 
   1   3   2    11609.58    10924.33    118.70 o 
   2   3   2     7727.77     7300.39     80.03 o 
   3   3   2     4405.49     4310.97     58.82 o 
   4   3   2     5511.45     5287.18     67.01 o 
   5   3   2      829.85      904.48     28.36 o 
   6   3   2       32.35       71.57     20.61 o 
   7   3   2        6.13        3.47     21.04 o 
   8   3   2      457.01      466.55     33.16 o 
   9   3   2     1098.71     1052.61     47.38 o 
  10   3   2       74.31      112.60     38.69 o 
  11   3   2       18.03       40.37     49.69 o 
  12   3   2        5.63        6.35     57.91 o 
  13   3   2        1.46       -3.60     69.74 o 
  14   3   2       75.82       91.27     85.15 o 
 -15   4   2        9.16       62.55     83.69 o 
 -14   4   2       25.28        9.70     76.14 o 
 -13   4   2       35.36       60.05     67.79 o 
 -12   4   2      171.02      179.19     51.94 o 
 -11   4   2      193.04      110.31     44.08 o 
 -10   4   2      285.25      293.04     45.83 o 
  -9   4   2      303.27      210.30     31.89 o 
  -8   4   2      356.95      417.97     28.70 o 
  -7   4   2     3671.36     3389.69     64.04 o 
  -6   4   2       27.07       13.06     18.73 o 
  -5   4   2     2472.36     2545.64     44.15 o 
  -4   4   2     1775.10     1694.06     30.23 o 
  -3   4   2     4663.30     4599.92     57.56 o 
  -2   4   2     4598.37     4768.27     53.19 o 
  -1   4   2     3918.02     4216.68     48.56 o 
   0   4   2      494.09      655.67     21.21 o 
   1   4   2       93.62      191.50     14.15 o 
   2   4   2      971.07      780.88     20.52 o 
   3   4   2     6794.74     6256.82     81.58 o 
   4   4   2     1762.58     1607.70     46.05 o 
   5   4   2      219.71      327.10     23.74 o 
   6   4   2      412.67      456.66     27.40 o 
   7   4   2       83.04       62.47     24.36 o 
   8   4   2      118.15       70.22     27.68 o 
   9   4   2      114.69      137.71     34.27 o 
  10   4   2       26.67       60.67     39.76 o 
  11   4   2        6.40       31.72     52.02 o 
  12   4   2        4.15      -60.57     57.80 o 
  13   4   2       11.79      -21.14     75.28 o 
  14   4   2       69.12      224.14     90.29 o 
 -14   5   2       33.65       18.80     80.27 o 
 -13   5   2       36.42      104.58     90.04 o 
 -12   5   2      120.72       79.75     55.56 o 
 -11   5   2      195.39      188.67     48.55 o 
 -10   5   2      456.42      491.13     47.28 o 
  -9   5   2      119.18       93.46     28.32 o 
  -8   5   2      354.97      413.42     30.77 o 
  -7   5   2      437.36      443.72     28.24 o 
  -6   5   2     1820.60     1700.67     38.40 o 
  -5   5   2    12265.56    12547.68    133.55 o 
  -4   5   2     7251.40     6478.84     75.40 o 
  -3   5   2      215.59      269.79     15.01 o 
  -2   5   2     1055.10     1065.33     25.34 o 
  -1   5   2      687.72      735.64     22.40 o 
   0   5   2    13137.74    13172.71    140.35 o 
   1   5   2     2704.46     2437.49     37.61 o 
   2   5   2     1290.57     1632.52     30.95 o 
   3   5   2     6365.05     6436.79     87.78 o 
   4   5   2      271.09      343.56     24.35 o 
   5   5   2     2472.84     2372.38     45.90 o 
   6   5   2     2740.17     2779.03     58.19 o 
   7   5   2     4187.23     3811.29     71.22 o 
   8   5   2     1811.73     1787.95     51.75 o 
   9   5   2      222.40      178.51     37.05 o 
  10   5   2        0.87       23.67     40.71 o 
  11   5   2      227.77      304.27     70.32 o 
  12   5   2      140.11      260.15    108.65 o 
  13   5   2      141.56      247.65     90.27 o 
  14   5   2       34.01       26.69     86.39 o 
 -14   6   2       45.28      120.81     90.28 o 
 -13   6   2      119.47       87.67     83.89 o 
 -12   6   2      143.38      220.34     62.11 o 
 -11   6   2        0.09      -23.67     45.13 o 
 -10   6   2     1518.52     1596.86     99.90 o 
  -9   6   2     2723.69     2976.82     70.80 o 
  -8   6   2     2197.45     2283.28     54.98 o 
  -7   6   2     2209.35     2262.01     49.91 o 
  -6   6   2       11.66       29.89     19.02 o 
  -5   6   2       53.79       54.76     15.99 o 
  -4   6   2     4709.25     4565.51     59.42 o 
  -3   6   2    10933.31    10908.97    117.24 o 
  -2   6   2    12546.86    13087.29    139.54 o 
  -1   6   2     1544.15     1684.51     33.08 o 
   0   6   2      104.34       37.33     13.24 o 
   1   6   2     4936.76     4870.48     67.08 o 
   2   6   2     4292.57     4340.31     62.33 o 
   3   6   2     1617.51     1685.84     36.32 o 
   4   6   2      560.75      478.16     25.80 o 
   5   6   2      231.65      256.28     25.92 o 
   6   6   2      632.04      831.95     31.79 o 
   7   6   2       96.62      134.82     25.97 o 
   8   6   2      482.58      478.78     35.53 o 
   9   6   2      586.79      563.27     43.09 o 
  10   6   2      354.93      369.63     62.04 o 
  11   6   2       17.78      -15.97     64.72 o 
  12   6   2        5.78      -44.32     65.98 o 
  13   6   2       25.55     -128.39     76.55 o 
 -14   7   2       10.73        3.66     71.87 o 
 -13   7   2       29.07       69.47     66.24 o 
 -12   7   2      253.71      279.39     55.40 o 
 -11   7   2      458.25      519.29     52.64 o 
 -10   7   2      856.29      838.48     48.68 o 
  -9   7   2        4.16       -0.73     31.18 o 
  -8   7   2     1099.33     1088.97     41.21 o 
  -7   7   2     3298.70     3329.33     68.77 o 
  -6   7   2     5156.08     4904.92     74.50 o 
  -5   7   2      966.24      958.85     28.87 o 
  -4   7   2     2227.80     1997.06     38.49 o 
  -3   7   2    10121.40    10434.57    117.20 o 
  -2   7   2      663.79      755.40     24.21 o 
  -1   7   2     2235.26     2324.20     42.86 o 
   0   7   2     2888.97     2799.14     44.15 o 
   1   7   2      326.56      229.65     18.27 o 
   2   7   2      116.98      111.27     17.65 o 
   3   7   2       69.60       38.10     16.37 o 
   4   7   2      515.30      528.41     26.26 o 
   5   7   2     1090.46     1138.38     33.60 o 
   6   7   2     3324.06     3489.57     75.19 o 
   7   7   2     1651.39     1426.74     44.10 o 
   8   7   2      342.29      358.19     34.52 o 
   9   7   2      152.55      173.21     37.86 o 
  10   7   2      212.94      206.37     57.19 o 
  11   7   2      388.30      381.21     79.84 o 
  12   7   2      358.56      321.66    122.13 o 
  13   7   2      299.85      297.05     98.13 o 
 -13   8   2      163.50      213.37     76.86 o 
 -12   8   2       25.98      -23.11     54.19 o 
 -11   8   2       24.61       -0.05     43.05 o 
 -10   8   2      218.47      180.63     41.19 o 
  -9   8   2      148.58      157.84     36.99 o 
  -8   8   2        4.98       58.75     31.80 o 
  -7   8   2      155.74      142.16     26.37 o 
  -6   8   2      484.74      429.14     28.54 o 
  -5   8   2     1159.90     1171.48     36.03 o 
  -4   8   2        6.78        0.03     17.86 o 
  -3   8   2       25.68      -20.93     17.07 o 
  -2   8   2     1119.70     1224.78     33.21 o 
  -1   8   2     1181.43     1217.60     33.57 o 
   0   8   2     1265.95     1258.72     33.09 o 
   1   8   2     1091.37     1040.58     30.77 o 
   2   8   2      407.98      451.22     23.18 o 
   3   8   2      169.71      160.69     20.21 o 
   4   8   2      695.42      623.38     30.54 o 
   5   8   2      454.55      456.68     26.73 o 
   6   8   2       21.40      -16.19     25.47 o 
   7   8   2       69.73        7.28     26.06 o 
   8   8   2      897.46      881.11     50.68 o 
   9   8   2      871.76      926.79     66.59 o 
  10   8   2      496.81      395.58     64.13 o 
  11   8   2      209.03      167.20     76.34 o 
  12   8   2       94.19      119.48     76.44 o 
 -13   9   2       22.50      138.75     83.10 o 
 -12   9   2       13.38       66.16     62.76 o 
 -11   9   2       13.55      -97.10     48.96 o 
 -10   9   2        4.61        5.66     40.42 o 
  -9   9   2       81.99       69.62     38.24 o 
  -8   9   2      639.13      679.82     45.90 o 
  -7   9   2      574.24      594.16     39.62 o 
  -6   9   2       28.42        3.25     24.48 o 
  -5   9   2      344.81      307.07     26.94 o 
  -4   9   2      513.08      484.84     28.68 o 
  -3   9   2      762.56      751.26     31.79 o 
  -2   9   2      223.76      266.33     28.68 o 
  -1   9   2        0.33      -10.85     18.10 o 
   0   9   2       63.57       62.90     20.25 o 
   1   9   2        1.02        2.61     19.15 o 
   2   9   2      454.80      431.46     27.34 o 
   3   9   2       35.91       44.18     22.81 o 
   4   9   2        6.56       33.75     23.25 o 
   5   9   2        8.87        5.89     24.09 o 
   6   9   2       27.85      -29.61     26.92 o 
   7   9   2      222.07      264.60     43.89 o 
   8   9   2      222.01      126.72     40.40 o 
   9   9   2       82.20       26.59     48.03 o 
  10   9   2        9.99      -23.98     46.43 o 
  11   9   2        2.51       53.93     60.14 o 
  12   9   2        7.12       92.32     65.85 o 
 -12  10   2       11.10      -42.99     62.56 o 
 -11  10   2       44.72       53.80     58.71 o 
 -10  10   2       16.95       19.70     55.39 o 
  -9  10   2      141.87       49.33     40.21 o 
  -8  10   2       12.30       44.77     37.13 o 
  -7  10   2       46.73       25.08     30.82 o 
  -6  10   2       20.04       18.83     29.43 o 
  -5  10   2        8.77      -22.13     23.71 o 
  -4  10   2     1449.16     1433.52     42.79 o 
  -3  10   2      526.22      529.93     31.37 o 
  -2  10   2        5.57      -18.61     23.66 o 
  -1  10   2      335.08      347.64     27.76 o 
   0  10   2        0.35      -10.34     22.15 o 
   1  10   2      258.97      262.07     26.49 o 
   2  10   2      106.59       78.28     24.85 o 
   3  10   2      875.32     1061.91     43.14 o 
   4  10   2     1135.30     1160.92     62.69 o 
   5  10   2        0.73       32.23     32.69 o 
   6  10   2        0.01      -41.71     33.14 o 
   7  10   2       41.22      -14.59     39.69 o 
   8  10   2        2.24      -21.73     40.32 o 
   9  10   2       29.69       56.43     58.57 o 
  10  10   2      172.27      149.11     53.26 o 
  11  10   2       24.96      -86.95     59.48 o 
 -11  11   2      158.24      215.32     68.28 o 
 -10  11   2      176.35      144.18     58.76 o 
  -9  11   2      141.04      120.88     51.79 o 
  -8  11   2       20.85      -62.93     39.60 o 
  -7  11   2      562.62      450.82     43.86 o 
  -6  11   2     3561.48     3687.88     86.25 o 
  -5  11   2     1927.44     1922.32     59.11 o 
  -4  11   2      287.88      377.76     36.03 o 
  -3  11   2      504.48      499.89     37.21 o 
  -2  11   2      614.26      737.85     42.90 o 
  -1  11   2      484.35      539.07     32.87 o 
   0  11   2      297.19      269.49     30.29 o 
   1  11   2      842.50      898.84     40.27 o 
   2  11   2     2028.37     2207.18     59.39 o 
   3  11   2        9.02      -28.20     30.80 o 
   4  11   2     1832.86     1907.78     86.21 o 
   5  11   2     1044.52     1045.30     54.11 o 
   6  11   2      407.96      437.67     47.42 o 
   7  11   2      175.75      184.40     46.75 o 
   8  11   2       28.96      -43.25     42.81 o 
   9  11   2        0.53      -46.93     45.69 o 
  10  11   2       42.64       43.52     59.92 o 
 -10  12   2       44.45      -48.22     57.63 o 
  -9  12   2      235.56      186.70     55.78 o 
  -8  12   2     1038.48     1130.93     73.45 o 
  -7  12   2     1700.16     1806.59     74.54 o 
  -6  12   2      261.27      282.09     47.51 o 
  -5  12   2      250.50      271.80     41.50 o 
  -4  12   2      486.01      501.78     53.49 o 
  -3  12   2      210.32      201.64     40.67 o 
  -2  12   2       21.86      -19.11     33.09 o 
  -1  12   2       27.66       -1.58     29.30 o 
   0  12   2        0.26      -26.35     29.99 o 
   1  12   2        0.63       -2.51     33.64 o 
   2  12   2      367.17      358.54     42.17 o 
   3  12   2     1122.25      992.19     55.27 o 
   4  12   2      716.09      761.35     64.09 o 
   5  12   2      421.26      489.46     51.95 o 
   6  12   2        1.96      -23.85     39.58 o 
   7  12   2       90.59       83.99     47.64 o 
   8  12   2      382.03      338.68     59.94 o 
   9  12   2      581.10      576.47     67.86 o 
  10  12   2      378.77      579.73     92.03 o 
  -9  13   2       39.68       50.47     55.33 o 
  -8  13   2       18.46       25.81     66.02 o 
  -7  13   2      306.41      253.97     63.39 o 
  -6  13   2     1560.06     1560.90     86.81 o 
  -5  13   2     2450.16     2466.27     97.31 o 
  -4  13   2      780.96      752.54     61.66 o 
  -3  13   2      130.94      151.16     48.29 o 
  -2  13   2       38.49       35.51     40.09 o 
  -1  13   2       69.84       16.47     38.23 o 
   0  13   2       61.63       60.17     38.05 o 
   1  13   2        3.93      -27.76     39.92 o 
   2  13   2       23.63       57.97     40.70 o 
   3  13   2      177.07      115.27     42.49 o 
   4  13   2       29.54       10.32     43.73 o 
   5  13   2      461.22      441.56     55.03 o 
   6  13   2      208.94      231.00     51.42 o 
   7  13   2      263.41      258.90     54.68 o 
   8  13   2      168.68      204.83     61.09 o 
   9  13   2        1.10      -31.16     55.66 o 
  -8  14   2      231.83      101.02     66.66 o 
  -7  14   2      531.27      478.18     64.58 o 
  -6  14   2      256.81      329.73     58.97 o 
  -5  14   2       56.52      110.80     52.74 o 
  -4  14   2      522.87      553.15     76.86 o 
  -3  14   2      337.99      347.41     55.98 o 
  -2  14   2       55.91      -24.96     44.37 o 
  -1  14   2       14.12      -60.82     43.94 o 
   0  14   2       24.13      -11.47     39.42 o 
   1  14   2        0.45      -61.36     46.77 o 
   2  14   2       50.09       78.62     45.05 o 
   3  14   2      421.26      412.74     52.67 o 
   4  14   2       61.54        0.20     44.25 o 
   5  14   2       25.78        0.41     49.55 o 
   6  14   2       64.68       39.08     51.84 o 
   7  14   2       54.45      -44.79     51.45 o 
  -6  15   2       14.66       21.95     55.55 o 
  -5  15   2        0.06       37.24     54.38 o 
  -4  15   2       38.41       87.34     53.81 o 
  -3  15   2       17.95      -29.69     49.89 o 
  -2  15   2       38.97       32.26     46.84 o 
  -1  15   2        1.18       63.45     46.35 o 
   0  15   2       61.10       18.06     46.69 o 
   1  15   2        0.00       81.04     48.65 o 
   2  15   2        5.87      -51.60     45.43 o 
   3  15   2       78.91       19.02     51.38 o 
   4  15   2       11.60       -7.48     51.14 o 
   5  15   2        0.07       26.71     51.59 o 
   6  15   2       11.40       -0.03     55.26 o 
  -4  16   2        7.26      -18.93     55.84 o 
  -3  16   2       89.43       93.22     55.21 o 
  -2  16   2       22.23      -15.22     49.78 o 
  -1  16   2       22.77      -13.68     49.68 o 
   0  16   2       15.22        7.76     54.82 o 
   1  16   2        3.21      -41.50     59.63 o 
   2  16   2      127.24       32.92     55.02 o 
   3  16   2      140.40       92.72     57.35 o 
 -15   1   3       44.68       91.79     83.51 o 
 -14   1   3        0.65       66.26     68.46 o 
 -13   1   3       15.84       15.42     54.53 o 
 -12   1   3       36.80       39.76     46.64 o 
 -11   1   3      567.27      579.75     45.14 o 
 -10   1   3     1874.39     1825.11     57.50 o 
  -9   1   3     1016.50      959.99     42.95 o 
  -8   1   3      729.73      673.60     35.87 o 
  -7   1   3       89.30       90.25     20.71 o 
  -6   1   3       18.20        4.02     17.36 o 
  -5   1   3        3.16      -14.78     15.04 o 
  -4   1   3       11.57        2.07     13.86 o 
  -3   1   3     1335.71     1223.81     22.79 o 
  -2   1   3       70.17       79.35      9.91 o 
  -1   1   3        0.21        9.33      6.10 o 
   0   1   3    10545.85    10379.28    108.86 o 
   1   1   3     1781.63     1951.73     24.78 o 
   2   1   3     3367.07     2840.78     32.59 o 
   3   1   3     7528.14     6990.80     76.69 o 
   4   1   3      385.29      393.71     20.14 o 
   5   1   3     2808.99     2899.32     53.74 o 
   6   1   3      252.04      346.00     23.67 o 
   7   1   3      943.74      956.26     35.83 o 
   8   1   3     2488.01     2596.84     59.93 o 
   9   1   3      296.06      219.99     38.31 o 
  10   1   3        0.22        1.57     30.97 o 
  11   1   3      156.55      102.90     51.13 o 
  12   1   3      161.90      251.39     58.63 o 
  13   1   3      132.98      191.31     69.05 o 
  14   1   3      104.72       91.11     80.30 o 
 -15   2   3       39.95       49.10     96.02 o 
 -14   2   3       59.46      -65.40     63.92 o 
 -13   2   3      858.64     1101.39     96.48 o 
 -12   2   3      955.61      947.61     66.19 o 
 -11   2   3     2020.81     1899.13     66.33 o 
 -10   2   3       13.61      -12.73     29.96 o 
  -9   2   3      158.36      147.35     38.38 o 
  -8   2   3      111.96       69.84     24.82 o 
  -7   2   3      829.55      766.74     31.22 o 
  -6   2   3       10.96      -14.96     17.24 o 
  -5   2   3      113.63      107.96     17.73 o 
  -4   2   3     2535.62     2198.87     37.68 o 
  -3   2   3      299.78      232.23     13.61 o 
  -2   2   3    15383.89    14710.83    139.77 o 
  -1   2   3     3980.01     4009.16     44.71 o 
   0   2   3     8922.80     8414.88     92.57 o 
   1   2   3     1907.83     2251.07     47.83 o 
   2   2   3    23923.85    25146.81    229.25 o 
   3   2   3     1311.81     1364.48     27.81 o 
   4   2   3    10772.08    10262.87    112.76 o 
   5   2   3     3403.54     3943.57     55.92 o 
   6   2   3     4663.17     4402.15     64.53 o 
   7   2   3     1163.04     1268.40     38.29 o 
   8   2   3      117.24      128.15     26.93 o 
   9   2   3      281.48      272.43     33.49 o 
  10   2   3      549.72      690.99     67.26 o 
  11   2   3      280.67      254.08     58.09 o 
  12   2   3      205.25      172.05     72.50 o 
  13   2   3       50.32      105.90     66.94 o 
  14   2   3       35.63       59.01     98.39 o 
 -15   3   3      132.70      286.10    109.01 o 
 -14   3   3      159.16      229.01     75.68 o 
 -13   3   3      113.29      162.77     68.37 o 
 -12   3   3      176.50      170.33     51.63 o 
 -11   3   3     1411.23     1436.25    104.22 o 
 -10   3   3     4922.60     4855.20     95.45 o 
  -9   3   3     2872.60     3011.51     70.03 o 
  -8   3   3     1688.45     1555.28     45.95 o 
  -7   3   3      994.98     1169.72     37.65 o 
  -6   3   3     1636.51     1636.55     38.93 o 
  -5   3   3     2228.18     1978.62     38.06 o 
  -4   3   3     7192.72     6790.86     84.41 o 
  -3   3   3     5325.40     4893.63     53.89 o 
  -2   3   3     1375.18     1222.22     22.05 o 
  -1   3   3     4391.44     3937.05     47.44 o 
   0   3   3        3.06       11.74     13.07 o 
   1   3   3     5115.74     5072.48     61.15 o 
   2   3   3    21486.03    20919.46    226.76 o 
   3   3   3    10360.04     9658.96    105.22 o 
   4   3   3      197.39      187.87     17.66 o 
   5   3   3     1218.32     1316.90     34.82 o 
   6   3   3     1354.12     1493.19     41.09 o 
   7   3   3     4890.39     4594.04     78.76 o 
   8   3   3      933.23      920.85     40.26 o 
   9   3   3      478.63      519.25     44.50 o 
  10   3   3        1.64        2.71     40.91 o 
  11   3   3      239.39      183.10     56.59 o 
  12   3   3      128.89       89.88     63.96 o 
  13   3   3       96.47      152.20     79.49 o 
  14   3   3      182.53      293.65    108.46 o 
 -15   4   3       25.85       88.05     89.65 o 
 -14   4   3       94.68       80.17     79.24 o 
 -13   4   3      200.99       71.14     73.33 o 
 -12   4   3      377.99      426.19     60.06 o 
 -11   4   3      507.88      529.49     52.42 o 
 -10   4   3       12.69       46.61     32.75 o 
  -9   4   3      393.44      422.65     37.02 o 
  -8   4   3     1649.82     1618.97     50.32 o 
  -7   4   3     5918.54     5908.09     95.72 o 
  -6   4   3     6547.47     6314.87     88.55 o 
  -5   4   3      887.26      831.22     24.48 o 
  -4   4   3       43.73       31.60     13.71 o 
  -3   4   3      333.17      523.97     17.55 o 
  -2   4   3     4754.32     5035.95     56.32 o 
  -1   4   3     2037.49     2051.70     33.91 o 
   0   4   3     2491.19     2070.95     38.24 o 
   1   4   3     2111.81     2012.73     38.17 o 
   2   4   3     5943.54     5975.83     79.97 o 
   3   4   3      552.00      703.38     23.59 o 
   4   4   3    12353.21    11631.51    145.18 o 
   5   4   3     7466.90     7707.27    113.69 o 
   6   4   3     2165.38     2064.84     47.78 o 
   7   4   3     1342.69     1377.14     43.07 o 
   8   4   3      300.65      290.82     32.33 o 
   9   4   3      880.42      901.75     50.24 o 
  10   4   3      590.01      611.46     57.04 o 
  11   4   3       63.89       56.89     59.85 o 
  12   4   3      142.64       74.87     64.10 o 
  13   4   3      187.36      205.11     85.47 o 
 -14   5   3       28.06      -23.48     79.60 o 
 -13   5   3       28.55       58.09     85.09 o 
 -12   5   3       24.74       50.03     64.98 o 
 -11   5   3      694.82      655.06     59.56 o 
 -10   5   3     1744.44     1758.57     90.72 o 
  -9   5   3      210.49      167.83     32.99 o 
  -8   5   3       66.22       58.05     23.72 o 
  -7   5   3      567.53      574.39     29.02 o 
  -6   5   3       60.22      199.67     20.23 o 
  -5   5   3       12.91      103.23     17.94 o 
  -4   5   3      152.72      162.52     16.42 o 
  -3   5   3       18.75       16.17     11.38 o 
  -2   5   3      425.47      543.35     19.72 o 
  -1   5   3      890.66      823.03     23.07 o 
   0   5   3     4514.22     4506.23     64.19 o 
   1   5   3     1842.90     2267.89     40.95 o 
   2   5   3      427.84      466.65     20.81 o 
   3   5   3       83.58       59.04     17.80 o 
   4   5   3     1070.50     1002.24     31.98 o 
   5   5   3      741.10      843.18     33.11 o 
   6   5   3        3.44      -41.19     21.54 o 
   7   5   3      403.79      443.79     31.53 o 
   8   5   3      366.60      320.73     44.45 o 
   9   5   3     1310.69     1377.26     55.38 o 
  10   5   3      205.23      152.31     48.51 o 
  11   5   3        0.44      -26.63     58.90 o 
  12   5   3        2.65      -46.25     71.05 o 
  13   5   3       31.88      154.35     86.60 o 
 -14   6   3        4.79      -32.79     65.10 o 
 -13   6   3       35.06       57.03     66.00 o 
 -12   6   3      186.79      170.86     48.60 o 
 -11   6   3       89.26       16.38     41.72 o 
 -10   6   3      739.67      745.16     54.74 o 
  -9   6   3     1442.74     1461.69     49.34 o 
  -8   6   3      665.08      632.78     33.60 o 
  -7   6   3       61.34       53.12     22.24 o 
  -6   6   3     1565.04     1776.78     48.93 o 
  -5   6   3      377.85      489.89     22.51 o 
  -4   6   3     3176.94     3346.87     48.92 o 
  -3   6   3     2080.63     2355.97     39.88 o 
  -2   6   3     1160.20     1105.65     25.33 o 
  -1   6   3       68.60       58.66     13.50 o 
   0   6   3        0.23       -0.37     12.51 o 
   1   6   3        3.20       12.92     12.93 o 
   2   6   3     6649.82     6877.27     87.11 o 
   3   6   3     5915.52     6010.60     87.77 o 
   4   6   3       13.96        3.77     18.47 o 
   5   6   3      161.03      130.93     23.31 o 
   6   6   3      352.17      287.23     33.01 o 
   7   6   3       17.01       -7.15     22.75 o 
   8   6   3       91.25        8.65     29.39 o 
   9   6   3        0.51       58.68     36.67 o 
  10   6   3       11.60      -14.89     49.38 o 
  11   6   3       13.74      -60.44     63.39 o 
  12   6   3       13.01       -4.41     76.23 o 
  13   6   3        9.01       76.44     86.03 o 
 -14   7   3        2.55      -64.49     70.55 o 
 -13   7   3       14.05        4.80     59.67 o 
 -12   7   3        5.15        7.92     45.28 o 
 -11   7   3        2.41       84.47     39.85 o 
 -10   7   3      132.91      102.29     35.26 o 
  -9   7   3      780.02      848.83     46.48 o 
  -8   7   3     1086.08     1020.20     46.44 o 
  -7   7   3      192.75      206.91     27.06 o 
  -6   7   3      455.25      415.95     27.09 o 
  -5   7   3      320.91      291.43     20.38 o 
  -4   7   3     4818.16     4688.16     70.31 o 
  -3   7   3     5576.51     6059.38     79.50 o 
  -2   7   3       15.71        1.14     13.86 o 
  -1   7   3     1261.18     1304.19     30.14 o 
   0   7   3       69.42       57.36     15.34 o 
   1   7   3      271.73      242.89     21.72 o 
   2   7   3       54.14       24.70     15.23 o 
   3   7   3       83.53      131.28     19.23 o 
   4   7   3        0.80      -33.37     18.64 o 
   5   7   3     1175.41     1283.08     42.07 o 
   6   7   3       21.44      -34.54     31.39 o 
   7   7   3      702.76      693.97     42.04 o 
   8   7   3        7.13       26.45     33.56 o 
   9   7   3       10.68       21.58     39.22 o 
  10   7   3        5.47      -26.88     50.02 o 
  11   7   3      147.57      119.17     72.32 o 
  12   7   3      269.12      252.50     83.97 o 
  13   7   3       60.46      160.04     93.97 o 
 -13   8   3      203.25      336.56     90.00 o 
 -12   8   3       49.55      138.31     49.61 o 
 -11   8   3       79.16      134.04     45.79 o 
 -10   8   3      521.36      532.45     44.58 o 
  -9   8   3      587.96      465.23     49.71 o 
  -8   8   3      111.03       50.78     32.13 o 
  -7   8   3      919.31      914.59     38.64 o 
  -6   8   3     2909.33     2795.82     59.39 o 
  -5   8   3     1893.37     2019.22     45.00 o 
  -4   8   3      379.35      397.19     24.15 o 
  -3   8   3     3051.78     2880.12     52.59 o 
  -2   8   3     7426.77     7424.44    103.56 o 
  -1   8   3     2249.03     2144.58     45.37 o 
   0   8   3     3443.46     3518.40     56.88 o 
   1   8   3     1623.23     1741.01     37.18 o 
   2   8   3       16.80      -10.79     16.35 o 
   3   8   3     2084.71     2268.46     49.75 o 
   4   8   3       44.16       69.20     21.48 o 
   5   8   3      107.51       95.09     25.91 o 
   6   8   3      625.95      716.03     41.54 o 
   7   8   3       65.39       21.42     39.11 o 
   8   8   3       64.78       28.01     43.22 o 
   9   8   3       56.51       66.33     47.74 o 
  10   8   3      421.38      453.64     72.20 o 
  11   8   3      651.43      796.37    103.21 o 
  12   8   3      163.51      207.73     83.71 o 
 -13   9   3       29.77       32.63     81.83 o 
 -12   9   3       92.82       95.39     62.59 o 
 -11   9   3       97.81      143.25     51.61 o 
 -10   9   3        4.70      -33.33     43.81 o 
  -9   9   3       42.89       66.83     35.83 o 
  -8   9   3      701.86      728.69     49.33 o 
  -7   9   3        9.81       17.17     31.27 o 
  -6   9   3      157.72       77.11     26.35 o 
  -5   9   3     1791.44     1844.11     46.91 o 
  -4   9   3     4008.21     3963.77     65.92 o 
  -3   9   3     1640.21     1680.88     43.83 o 
  -2   9   3      657.27      567.86     27.95 o 
  -1   9   3      184.07      216.80     24.07 o 
   0   9   3      873.55      952.15     33.37 o 
   1   9   3     2912.66     2930.42     57.61 o 
   2   9   3     2222.22     2289.72     48.62 o 
   3   9   3     2771.05     2882.29     55.96 o 
   4   9   3      107.36       74.03     22.60 o 
   5   9   3     1048.38     1026.77     47.51 o 
   6   9   3      239.13      265.28     35.44 o 
   7   9   3       29.21       10.37     35.68 o 
   8   9   3      198.71      167.26     41.37 o 
   9   9   3      392.05      369.67     50.74 o 
  10   9   3      239.69      127.78     58.89 o 
  11   9   3        2.42       55.04    106.36 o 
  12   9   3      183.15      252.06     89.69 o 
 -12  10   3       28.72       89.61     66.13 o 
 -11  10   3        1.01      -33.19     60.16 o 
 -10  10   3        3.33      -22.05     47.79 o 
  -9  10   3        3.24        2.27     40.87 o 
  -8  10   3      221.60      185.65     41.32 o 
  -7  10   3     1337.56     1414.16     57.21 o 
  -6  10   3     1718.54     1878.18     63.65 o 
  -5  10   3     1516.92     1518.83     49.27 o 
  -4  10   3      638.22      657.23     37.52 o 
  -3  10   3      347.83      410.39     31.09 o 
  -2  10   3     2061.03     2134.85     58.34 o 
  -1  10   3     1500.18     1713.37     44.76 o 
   0  10   3      495.08      561.10     31.67 o 
   1  10   3      326.09      365.25     28.28 o 
   2  10   3       48.26       11.72     24.26 o 
   3  10   3      163.21      218.48     25.73 o 
   4  10   3       75.74       88.55     29.01 o 
   5  10   3       53.47       40.74     32.39 o 
   6  10   3      330.79      254.54     40.07 o 
   7  10   3       26.58       72.85     40.32 o 
   8  10   3       56.36       -9.26     41.53 o 
   9  10   3      111.13       63.25     50.47 o 
  10  10   3      409.51      387.46     64.67 o 
  11  10   3      576.08      512.54     78.27 o 
 -11  11   3       14.02      -66.70     60.43 o 
 -10  11   3        3.17      -46.11     54.82 o 
  -9  11   3      183.46      102.95     46.03 o 
  -8  11   3      350.54      316.07     49.03 o 
  -7  11   3      377.70      382.02     48.33 o 
  -6  11   3       36.05      -17.52     30.85 o 
  -5  11   3      407.72      460.20     37.52 o 
  -4  11   3     2049.63     2071.48     57.09 o 
  -3  11   3     2127.80     2272.59     64.12 o 
  -2  11   3        5.34       13.36     27.14 o 
  -1  11   3      554.35      466.36     32.32 o 
   0  11   3      480.30      534.51     35.00 o 
   1  11   3      720.37      745.48     39.36 o 
   2  11   3     1117.45     1159.28     48.28 o 
   3  11   3        9.09        4.60     32.56 o 
   4  11   3       74.35       32.65     33.93 o 
   5  11   3      545.89      580.89     46.57 o 
   6  11   3        4.88      -30.97     39.09 o 
   7  11   3      184.35      140.87     44.93 o 
   8  11   3      124.82      126.57     46.72 o 
   9  11   3      116.94      159.01     52.25 o 
  10  11   3       33.23      -10.15     55.36 o 
 -10  12   3        2.67       -4.69     58.49 o 
  -9  12   3      114.52       60.44     51.34 o 
  -8  12   3        9.42      -18.86     44.81 o 
  -7  12   3      123.05      117.72     45.75 o 
  -6  12   3      163.29      133.77     44.66 o 
  -5  12   3       14.61       16.96     43.73 o 
  -4  12   3      540.40      620.77     51.42 o 
  -3  12   3      224.97      192.49     38.94 o 
  -2  12   3       15.91        8.30     30.78 o 
  -1  12   3       12.57      -20.29     30.29 o 
   0  12   3      144.19      138.15     36.73 o 
   1  12   3      121.27       48.91     35.00 o 
   2  12   3      298.98      284.43     40.43 o 
   3  12   3      202.19      224.26     44.81 o 
   4  12   3        7.63       85.90     39.19 o 
   5  12   3       10.62       31.35     43.22 o 
   6  12   3      139.89      145.56     44.24 o 
   7  12   3        4.10       49.36     44.65 o 
   8  12   3        1.13       16.73     48.42 o 
   9  12   3        0.02        5.18     56.47 o 
  -9  13   3       39.20       41.00     54.69 o 
  -8  13   3       46.71       77.68     53.49 o 
  -7  13   3      244.85      243.44     51.89 o 
  -6  13   3      225.13      181.99     48.54 o 
  -5  13   3      275.25      238.08     48.20 o 
  -4  13   3      576.96      477.75     56.21 o 
  -3  13   3      876.70      938.00     63.88 o 
  -2  13   3      514.92      556.74     52.15 o 
  -1  13   3        3.09       24.95     36.27 o 
   0  13   3      634.85      575.13     48.41 o 
   1  13   3     1241.21     1170.61     64.28 o 
   2  13   3      189.95      149.53     45.80 o 
   3  13   3        0.84      -62.51     41.80 o 
   4  13   3      118.32       80.78     44.97 o 
   5  13   3       61.23      108.38     48.05 o 
   6  13   3       34.87       -5.07     47.28 o 
   7  13   3      171.80      180.25     53.75 o 
   8  13   3      106.03      148.44     56.76 o 
  -8  14   3      293.76      395.37     63.34 o 
  -7  14   3      394.70      299.24     59.97 o 
  -6  14   3      188.80      147.69     54.32 o 
  -5  14   3       22.59       77.72     51.34 o 
  -4  14   3       81.45      -16.45     49.17 o 
  -3  14   3      134.70       80.63     49.38 o 
  -2  14   3      301.62      273.94     50.72 o 
  -1  14   3      621.14      774.61     59.78 o 
   0  14   3      378.55      402.78     51.66 o 
   1  14   3      315.07      407.01     51.69 o 
   2  14   3      465.68      502.83     54.02 o 
   3  14   3       88.14       98.35     48.66 o 
   4  14   3      179.08      136.93     51.28 o 
   5  14   3      198.48      150.44     51.01 o 
   6  14   3      156.28      140.77     59.32 o 
   7  14   3      123.15      173.59     65.56 o 
  -6  15   3      316.46      286.21     70.85 o 
  -5  15   3      468.17      419.28     61.70 o 
  -4  15   3      467.51      405.81     74.13 o 
  -3  15   3      295.53      362.49     56.06 o 
  -2  15   3       97.91       62.69     48.75 o 
  -1  15   3       11.28       15.72     46.56 o 
   0  15   3       33.85        7.88     46.54 o 
   1  15   3      338.43      338.32     60.00 o 
   2  15   3      930.84     1032.91     71.66 o 
   3  15   3      509.00      500.49     58.69 o 
   4  15   3       82.50       10.41     51.20 o 
   5  15   3       12.79      -59.71     52.16 o 
  -4  16   3        1.33        2.51     54.58 o 
  -3  16   3       98.64      110.18     53.82 o 
  -2  16   3      594.67      672.77     64.77 o 
  -1  16   3      968.18     1009.07     73.66 o 
   0  16   3      959.84     1059.82     82.41 o 
   1  16   3      308.30      148.79     58.33 o 
   2  16   3       56.06       38.23     54.84 o 
   3  16   3      239.18      210.49     58.97 o 
 -15   0   4       65.49       20.03    117.03 o 
 -14   0   4        2.92       41.79    107.53 o 
 -13   0   4       76.30      -77.73     74.63 o 
 -12   0   4     4606.21     5009.25    186.26 o 
 -11   0   4     5061.50     5316.13    198.02 o 
 -10   0   4     3571.45     3999.17    133.57 o 
  -9   0   4      778.62      759.41     56.07 o 
  -8   0   4       69.58       94.01     37.39 o 
  -7   0   4      945.68      869.64     59.91 o 
  -6   0   4      245.83      277.87     33.12 o 
  -5   0   4      180.97      242.20     26.69 o 
  -4   0   4    18557.62    16763.58    234.67 o 
  -3   0   4     1526.95     1870.84     47.89 o 
  -2   0   4    19458.83    20924.75    272.64 o 
  -1   0   4    96421.28    93447.38   1169.73 o 
   0   0   4    12600.19    12684.66    152.64 o 
   1   0   4      720.90      794.94     26.25 o 
   2   0   4     1007.20      950.62     28.05 o 
   3   0   4     7926.29     7590.61    114.20 o 
   4   0   4       48.28      128.30     23.95 o 
   5   0   4     1054.18     1257.89     43.57 o 
   6   0   4     2949.43     2854.39     73.18 o 
   7   0   4     3983.03     3835.80     91.27 o 
   8   0   4      139.71       93.89     37.44 o 
   9   0   4       72.22       74.49     44.76 o 
  10   0   4      261.91      215.00    103.71 o 
  11   0   4        7.17      -88.82     66.39 o 
  12   0   4      763.62      998.99    166.00 o 
  13   0   4      657.31      763.29    149.20 o 
  14   0   4      146.75      108.47    119.97 o 
 -15   1   4        3.80      109.66     81.37 o 
 -14   1   4      238.62      347.94     88.85 o 
 -13   1   4     1129.93     1204.54    136.60 o 
 -12   1   4     1419.18     1504.31     77.51 o 
 -11   1   4        2.85       21.40     36.25 o 
 -10   1   4      806.69      756.20     47.31 o 
  -9   1   4      682.20      631.24     40.52 o 
  -8   1   4      303.59      201.88     29.80 o 
  -7   1   4       51.24       51.83     26.13 o 
  -6   1   4     1165.97     1393.07     34.78 o 
  -5   1   4      503.06      435.47     21.41 o 
  -4   1   4     1527.76     1320.31     25.99 o 
  -3   1   4     6790.09     6520.80     66.12 o 
  -2   1   4    24385.61    23636.47    216.43 o 
  -1   1   4     3630.37     3232.89     35.75 o 
   0   1   4      153.91      203.16     11.83 o 
   1   1   4      275.76      314.22     11.29 o 
   2   1   4      459.83      473.51     14.54 o 
   3   1   4     3204.14     3190.88     42.57 o 
   4   1   4     8779.50     8012.52     94.02 o 
   5   1   4     3143.33     3512.61     55.00 o 
   6   1   4     3083.47     3047.79     53.69 o 
   7   1   4      589.49      503.89     28.96 o 
   8   1   4      563.13      598.38     34.22 o 
   9   1   4      425.18      431.98     37.86 o 
  10   1   4      102.68       92.17     47.76 o 
  11   1   4      277.27      230.45     58.44 o 
  12   1   4      215.31      107.89     65.35 o 
  13   1   4        3.78      -91.78     67.71 o 
  14   1   4      154.25       78.54    100.18 o 
 -15   2   4        5.31     -100.11     76.57 o 
 -14   2   4       18.78       40.17     67.32 o 
 -13   2   4       15.39      -62.67     57.20 o 
 -12   2   4      127.09       63.11     46.59 o 
 -11   2   4     1510.84     1486.71     63.77 o 
 -10   2   4      963.25      977.23     53.23 o 
  -9   2   4       37.82      -10.68     25.32 o 
  -8   2   4       88.02       71.55     24.53 o 
  -7   2   4      168.54       86.07     22.47 o 
  -6   2   4      123.50       97.99     19.52 o 
  -5   2   4       48.38       75.43     15.04 o 
  -4   2   4     6640.47     6271.17     73.18 o 
  -3   2   4     3791.40     3790.27     44.24 o 
  -2   2   4     2389.06     1895.19     26.50 o 
  -1   2   4     7710.20     7368.26     74.04 o 
   0   2   4      124.76      145.93     13.91 o 
   1   2   4    17443.21    17568.68    171.51 o 
   2   2   4    13301.05    13366.33    133.80 o 
   3   2   4    10065.71     9388.26    109.29 o 
   4   2   4       66.78      228.49     17.33 o 
   5   2   4      206.70      273.56     19.72 o 
   6   2   4     3275.71     3320.93     58.26 o 
   7   2   4      331.04      326.28     25.99 o 
   8   2   4       12.91       25.80     26.04 o 
   9   2   4       71.27       48.03     31.20 o 
  10   2   4       22.57       36.73     48.09 o 
  11   2   4       97.50      141.77     55.68 o 
  12   2   4      232.03      242.71     70.31 o 
  13   2   4      197.31       96.92     77.53 o 
  14   2   4       89.72      -43.84     88.73 o 
 -15   3   4       13.30       -7.20     97.59 o 
 -14   3   4        2.54       14.48     67.08 o 
 -13   3   4      259.45      233.51     64.65 o 
 -12   3   4      270.52      170.88     55.35 o 
 -11   3   4      215.03      157.97     40.98 o 
 -10   3   4       79.70       19.10     40.23 o 
  -9   3   4      333.78      395.64     44.54 o 
  -8   3   4      334.82      285.20     28.92 o 
  -7   3   4       41.79       10.96     21.04 o 
  -6   3   4     1770.12     1624.28     41.01 o 
  -5   3   4      680.17      677.24     23.36 o 
  -4   3   4      842.17      809.99     21.89 o 
  -3   3   4      816.72      981.18     20.79 o 
  -2   3   4      302.51      332.11     15.22 o 
  -1   3   4       38.95       38.47     12.45 o 
   0   3   4     1490.03     1321.98     33.12 o 
   1   3   4     5154.24     4648.69     68.70 o 
   2   3   4      590.97      744.72     21.70 o 
   3   3   4      375.86      422.61     19.45 o 
   4   3   4     1054.88     1217.41     29.95 o 
   5   3   4       28.68       61.52     19.39 o 
   6   3   4       95.75      153.77     23.77 o 
   7   3   4      104.71      111.43     25.48 o 
   8   3   4      101.77       66.25     28.73 o 
   9   3   4      346.94      382.70     44.57 o 
  10   3   4      456.95      359.89     59.51 o 
  11   3   4       60.40       72.28     58.28 o 
  12   3   4      138.13      120.90     64.80 o 
  13   3   4       18.49     -128.53     64.27 o 
 -15   4   4        0.68       38.47     98.69 o 
 -14   4   4      361.75      372.56     83.44 o 
 -13   4   4      406.70      398.84     71.96 o 
 -12   4   4       22.76       40.19     45.28 o 
 -11   4   4        5.09      -27.63     42.04 o 
 -10   4   4      464.31      493.86     43.09 o 
  -9   4   4      144.74       88.07     31.66 o 
  -8   4   4      551.36      666.00     34.10 o 
  -7   4   4      154.77      101.17     20.34 o 
  -6   4   4     2560.90     2126.28     47.68 o 
  -5   4   4     2692.85     2859.26     45.75 o 
  -4   4   4     2632.72     2465.10     38.00 o 
  -3   4   4      595.16      678.28     22.95 o 
  -2   4   4      316.16      335.78     14.92 o 
  -1   4   4     3209.31     2964.34     43.83 o 
   0   4   4     2424.54     2280.95     43.83 o 
   1   4   4     6351.60     6781.08     93.84 o 
   2   4   4      156.24       86.20     18.31 o 
   3   4   4     4337.47     4468.89     63.54 o 
   4   4   4     4612.32     4878.74     71.10 o 
   5   4   4      762.77      781.65     39.86 o 
   6   4   4      322.14      342.14     27.49 o 
   7   4   4      449.61      468.35     32.19 o 
   8   4   4     1440.00     1405.42     47.84 o 
   9   4   4     1461.88     1282.15     55.59 o 
  10   4   4       35.17      -50.07     54.36 o 
  11   4   4      346.31      349.71     71.37 o 
  12   4   4       95.38       97.00     67.12 o 
  13   4   4        0.36     -132.33     75.25 o 
 -14   5   4       72.20      -13.68     79.90 o 
 -13   5   4        6.50      -30.59     54.94 o 
 -12   5   4       61.51       38.90     43.41 o 
 -11   5   4        3.82       15.94     39.76 o 
 -10   5   4       78.45       14.97     33.69 o 
  -9   5   4      235.38      173.53     28.94 o 
  -8   5   4     3387.63     3627.81     73.81 o 
  -7   5   4     2986.57     2874.07     60.68 o 
  -6   5   4       52.99      145.68     18.37 o 
  -5   5   4     4643.54     4783.73     66.79 o 
  -4   5   4    12332.17    12833.12    135.13 o 
  -3   5   4     2174.57     1997.10     37.07 o 
  -2   5   4       15.44       16.85     12.61 o 
  -1   5   4       98.85      105.84     20.57 o 
   0   5   4        2.39       -7.89     15.69 o 
   1   5   4     9700.05     9580.96    129.64 o 
   2   5   4     1518.68     1529.06     41.72 o 
   3   5   4    10882.89    10671.51    138.62 o 
   4   5   4     5789.21     5859.25     84.37 o 
   5   5   4      475.47      544.15     28.22 o 
   6   5   4      374.05      326.74     34.17 o 
   7   5   4      528.08      558.86     33.92 o 
   8   5   4        2.04       45.87     29.47 o 
   9   5   4       13.70       33.02     35.37 o 
  10   5   4       13.02       61.48     54.61 o 
  11   5   4       37.32       80.69     64.11 o 
  12   5   4        3.13      -51.85     70.08 o 
  13   5   4       15.01       47.41     78.99 o 
 -14   6   4        3.99      -39.59     83.21 o 
 -13   6   4       10.42      -16.89     58.06 o 
 -12   6   4        3.68       74.46     43.97 o 
 -11   6   4      191.35      203.31     45.71 o 
 -10   6   4      878.85      899.84     57.46 o 
  -9   6   4      942.72      933.43     40.57 o 
  -8   6   4      161.71      167.48     26.51 o 
  -7   6   4      877.38     1009.79     43.17 o 
  -6   6   4     2544.83     2274.89     50.84 o 
  -5   6   4     4728.89     4571.55     68.83 o 
  -4   6   4     5573.90     5297.34     72.56 o 
  -3   6   4      976.62     1080.26     29.52 o 
  -2   6   4      109.12       96.32     14.75 o 
  -1   6   4     2175.55     2232.43     40.74 o 
   0   6   4     2006.78     1824.13     40.36 o 
   1   6   4     4486.51     4455.03     66.45 o 
   2   6   4     3370.17     3656.91     70.96 o 
   3   6   4     6018.51     5885.96     86.47 o 
   4   6   4       13.12       31.03     21.49 o 
   5   6   4     1698.58     1875.29     45.07 o 
   6   6   4     6298.07     6201.95     96.12 o 
   7   6   4     3878.44     3650.44     76.74 o 
   8   6   4      704.73      630.40     41.28 o 
   9   6   4        5.50      -38.28     44.43 o 
  10   6   4      344.99      268.78     59.07 o 
  11   6   4      373.02      272.53     88.18 o 
  12   6   4      222.33      225.04    108.19 o 
  13   6   4      117.08      114.93    145.57 o 
 -14   7   4      264.50      241.49    116.24 o 
 -13   7   4      179.04      205.69     63.77 o 
 -12   7   4      290.65      346.82     52.89 o 
 -11   7   4        0.68       -6.29     44.15 o 
 -10   7   4      480.87      615.81     44.72 o 
  -9   7   4     1005.95      880.05     46.49 o 
  -8   7   4      160.48      230.52     29.35 o 
  -7   7   4     1020.52      978.73     38.06 o 
  -6   7   4     1260.04     1265.28     37.49 o 
  -5   7   4      654.04      633.29     28.06 o 
  -4   7   4       78.34       97.10     20.08 o 
  -3   7   4     1056.59     1164.76     33.98 o 
  -2   7   4     1079.24     1062.77     29.50 o 
  -1   7   4      330.57      282.34     23.75 o 
   0   7   4      249.36      221.99     19.46 o 
   1   7   4       13.42       20.61     16.18 o 
   2   7   4     1954.15     1896.17     40.92 o 
   3   7   4     1003.82      945.43     31.37 o 
   4   7   4       54.62       24.77     20.96 o 
   5   7   4      989.32     1076.56     39.62 o 
   6   7   4       17.46       35.41     24.60 o 
   7   7   4      874.00      850.58     43.54 o 
   8   7   4      930.43      951.24     65.10 o 
   9   7   4     1784.88     1581.30     74.30 o 
  10   7   4      987.99     1156.24    117.06 o 
  11   7   4      234.69      161.58     74.54 o 
  12   7   4       18.19      -84.74     73.02 o 
 -13   8   4        3.64      -81.11     60.00 o 
 -12   8   4      171.42      178.06     51.10 o 
 -11   8   4      192.33      195.46     48.49 o 
 -10   8   4      295.10      315.87     39.51 o 
  -9   8   4      536.55      541.13     43.39 o 
  -8   8   4       45.87        4.88     32.68 o 
  -7   8   4      785.67      928.13     40.70 o 
  -6   8   4        9.59       30.82     21.75 o 
  -5   8   4       59.07       32.87     22.94 o 
  -4   8   4     1194.69     1344.63     40.25 o 
  -3   8   4      389.01      437.24     26.15 o 
  -2   8   4        1.07      -10.03     16.33 o 
  -1   8   4      781.88      730.06     29.10 o 
   0   8   4     1638.96     1687.96     47.45 o 
   1   8   4      744.57      771.81     38.11 o 
   2   8   4      689.61      818.12     28.82 o 
   3   8   4       27.72      -38.69     19.34 o 
   4   8   4     1719.41     1630.43     42.52 o 
   5   8   4     1022.11     1021.62     39.37 o 
   6   8   4       52.27       58.53     27.27 o 
   7   8   4      606.04      663.22     55.07 o 
   8   8   4       17.37      -64.90     42.51 o 
   9   8   4        0.12      -10.51     48.43 o 
  10   8   4       31.13      -30.53     58.17 o 
  11   8   4        2.48       53.84     72.85 o 
  12   8   4      159.76      100.93    113.72 o 
 -13   9   4        4.02      -36.85     69.92 o 
 -12   9   4       38.19       40.39     51.53 o 
 -11   9   4       24.13       80.53     48.89 o 
 -10   9   4      200.65      134.78     51.58 o 
  -9   9   4       33.09       26.71     34.82 o 
  -8   9   4      270.60      287.05     38.15 o 
  -7   9   4       29.59      -12.13     31.12 o 
  -6   9   4        0.51       30.12     25.55 o 
  -5   9   4       38.62       51.36     24.52 o 
  -4   9   4       38.24       50.68     23.29 o 
  -3   9   4      575.03      592.18     31.04 o 
  -2   9   4       15.25        0.97     19.95 o 
  -1   9   4       70.38       48.67     21.53 o 
   0   9   4      367.42      265.10     24.39 o 
   1   9   4     1010.06     1096.61     38.11 o 
   2   9   4       22.93      -15.43     20.41 o 
   3   9   4      161.68      110.33     24.60 o 
   4   9   4        3.76      -26.57     35.39 o 
   5   9   4       36.00       34.03     25.60 o 
   6   9   4       30.98      -24.27     31.55 o 
   7   9   4      231.73      210.40     39.58 o 
   8   9   4       97.95       84.88     46.07 o 
   9   9   4        6.12        5.15     50.43 o 
  10   9   4        2.48        0.42     64.48 o 
  11   9   4       58.61       15.67     74.83 o 
 -12  10   4       80.06       45.70     60.99 o 
 -11  10   4       15.42        0.53     48.80 o 
 -10  10   4        5.18      -32.86     46.39 o 
  -9  10   4        0.50       44.87     41.83 o 
  -8  10   4        0.31      -33.32     35.89 o 
  -7  10   4      393.19      344.35     41.19 o 
  -6  10   4      516.41      531.16     43.64 o 
  -5  10   4     1052.65     1003.79     46.82 o 
  -4  10   4      583.51      648.80     37.48 o 
  -3  10   4      395.90      402.25     30.57 o 
  -2  10   4      749.71      834.70     34.68 o 
  -1  10   4        0.82       41.73     22.93 o 
   0  10   4     2740.52     2669.09     57.60 o 
   1  10   4     1793.38     1708.22     58.36 o 
   2  10   4      111.03       66.24     25.48 o 
   3  10   4       22.58       -6.71     26.14 o 
   4  10   4      943.72     1005.53     45.46 o 
   5  10   4      229.53      160.22     35.22 o 
   6  10   4      251.01      177.85     37.48 o 
   7  10   4       10.72        1.97     36.50 o 
   8  10   4       22.10      -74.50     40.39 o 
   9  10   4       15.83       68.32     51.39 o 
  10  10   4        0.66      -33.24     52.32 o 
  11  10   4       23.43       -6.49     58.98 o 
 -11  11   4        0.74        6.90     62.25 o 
 -10  11   4       69.92       42.86     51.46 o 
  -9  11   4      175.31      125.57     45.90 o 
  -8  11   4      146.33      169.25     45.85 o 
  -7  11   4      647.50      592.16     52.43 o 
  -6  11   4      504.59      460.63     46.69 o 
  -5  11   4      299.17      275.34     41.70 o 
  -4  11   4        1.42      -26.23     31.62 o 
  -3  11   4      716.76      771.13     43.70 o 
  -2  11   4     1068.15      990.67     42.19 o 
  -1  11   4     1899.21     2047.58     72.28 o 
   0  11   4     1088.55     1143.36     44.14 o 
   1  11   4       82.29       70.38     38.78 o 
   2  11   4     1419.28     1574.76     54.33 o 
   3  11   4     1069.02     1091.07     50.66 o 
   4  11   4      292.79      323.54     39.54 o 
   5  11   4      212.93      163.68     37.92 o 
   6  11   4      117.80       87.97     48.27 o 
   7  11   4       89.81       76.66     44.97 o 
   8  11   4      201.75      244.23     52.77 o 
   9  11   4      453.77      445.09     69.82 o 
  10  11   4      599.27      562.03     72.05 o 
 -10  12   4      200.92      257.62     65.88 o 
  -9  12   4       19.05      -17.31     46.54 o 
  -8  12   4       26.52      -27.13     43.97 o 
  -7  12   4      242.43      218.61     47.99 o 
  -6  12   4     1526.10     1504.21     69.53 o 
  -5  12   4     2480.72     2328.59     84.44 o 
  -4  12   4     1261.46     1164.29     57.76 o 
  -3  12   4      255.62      135.12     41.19 o 
  -2  12   4        9.32      -54.17     29.13 o 
  -1  12   4       33.05       -4.87     30.72 o 
   0  12   4      382.02      455.83     44.99 o 
   1  12   4      417.06      486.17     43.11 o 
   2  12   4      186.74      136.85     37.68 o 
   3  12   4      190.68      176.29     37.11 o 
   4  12   4       13.74       30.82     36.44 o 
   5  12   4      669.49      589.56     53.73 o 
   6  12   4     1237.18     1175.05     64.55 o 
   7  12   4      733.56      837.51     61.41 o 
   8  12   4      411.44      386.05     69.78 o 
   9  12   4       26.00       17.90     59.66 o 
  -9  13   4      272.14      286.10     77.25 o 
  -8  13   4      739.04      760.34     72.83 o 
  -7  13   4     1060.40     1000.63     80.28 o 
  -6  13   4      808.41      681.41     58.36 o 
  -5  13   4       82.54      101.37     44.63 o 
  -4  13   4      404.79      511.26     62.59 o 
  -3  13   4      259.83      238.12     49.32 o 
  -2  13   4      419.94      427.27     49.74 o 
  -1  13   4      199.40      177.30     47.02 o 
   0  13   4        0.85      -14.12     38.30 o 
   1  13   4      108.38       73.26     40.63 o 
   2  13   4       85.17       63.85     40.45 o 
   3  13   4      376.37      373.70     48.96 o 
   4  13   4      659.55      743.25     58.42 o 
   5  13   4      119.59      106.24     57.06 o 
   6  13   4       17.60      -25.48     46.35 o 
   7  13   4       11.17       12.16     50.58 o 
   8  13   4      196.28      205.39     64.47 o 
  -8  14   4       85.22       30.58     57.35 o 
  -7  14   4      117.81       86.01     54.74 o 
  -6  14   4        8.04       19.30     47.09 o 
  -5  14   4      136.71       97.68     51.50 o 
  -4  14   4      450.76      390.85     56.72 o 
  -3  14   4      241.20      194.82     51.01 o 
  -2  14   4       25.91       11.20     44.58 o 
  -1  14   4      144.74      198.22     48.41 o 
   0  14   4      556.33      536.63     57.11 o 
   1  14   4      408.74      450.78     54.43 o 
   2  14   4       27.73       18.86     46.63 o 
   3  14   4      147.25      116.56     49.47 o 
   4  14   4      121.59       42.03     48.01 o 
   5  14   4       94.86       80.85     50.89 o 
   6  14   4      211.98      216.80     53.87 o 
   7  14   4      154.70       38.26     87.18 o 
  -6  15   4      155.83       82.23     57.31 o 
  -5  15   4      132.95       76.41     54.53 o 
  -4  15   4       41.65      -21.10     50.01 o 
  -3  15   4       44.89       31.55     47.72 o 
  -2  15   4        0.22       32.77     48.11 o 
  -1  15   4       51.14       41.62     50.25 o 
   0  15   4       27.41       26.61     47.02 o 
   1  15   4       27.90       37.32     47.55 o 
   2  15   4      119.75       88.10     49.45 o 
   3  15   4        2.49       40.92     50.07 o 
   4  15   4        0.06       -4.65     50.04 o 
   5  15   4        0.18      -22.57     56.07 o 
  -4  16   4       56.45       79.80     65.75 o 
  -3  16   4       26.49      -25.62     51.80 o 
  -2  16   4        5.07      -61.82     48.91 o 
  -1  16   4        0.42      -28.14     48.58 o 
   0  16   4      128.67      105.85     53.82 o 
   1  16   4      416.47      340.25     59.55 o 
   2  16   4      384.98      289.85     60.76 o 
 -15   1   5        0.27      -18.29     79.39 o 
 -14   1   5        0.53      -81.15     95.44 o 
 -13   1   5      304.81      435.17     76.97 o 
 -12   1   5     1472.35     1511.86     72.78 o 
 -11   1   5      655.24      749.75     49.33 o 
 -10   1   5       96.81       18.44     33.57 o 
  -9   1   5      544.02      605.43     39.69 o 
  -8   1   5      709.33      708.09     37.64 o 
  -7   1   5      839.35      858.31     32.59 o 
  -6   1   5      233.48      227.55     22.46 o 
  -5   1   5       78.04       44.84     15.71 o 
  -4   1   5     1351.18     1126.89     23.66 o 
  -3   1   5    18221.31    17586.54    171.80 o 
  -2   1   5    26885.72    26785.39    239.77 o 
  -1   1   5     9714.75     8385.72     76.70 o 
   0   1   5    14948.00    13764.86    122.91 o 
   1   1   5     2299.98     2074.59     28.29 o 
   2   1   5      351.72      404.83     14.65 o 
   3   1   5     4556.25     4210.51     53.54 o 
   4   1   5     3026.58     3492.64     48.63 o 
   5   1   5     3243.36     3302.08     51.10 o 
   6   1   5      357.26      389.93     29.47 o 
   7   1   5      649.56      700.42     31.50 o 
   8   1   5       49.78       35.44     25.80 o 
   9   1   5        1.70       12.88     37.86 o 
  10   1   5       14.45       14.65     48.28 o 
  11   1   5      248.03      271.96     64.74 o 
  12   1   5       56.26       64.91     74.01 o 
  13   1   5       10.06      -58.39     69.81 o 
 -15   2   5      236.39      450.05     96.16 o 
 -14   2   5      748.08      698.51    102.68 o 
 -13   2   5       83.66       79.29     61.47 o 
 -12   2   5        0.05       53.67     45.44 o 
 -11   2   5       15.49        3.19     37.46 o 
 -10   2   5     2269.55     2117.35     67.35 o 
  -9   2   5     2091.88     2043.43     89.81 o 
  -8   2   5     1984.55     1923.95     49.12 o 
  -7   2   5      260.76      255.49     24.73 o 
  -6   2   5       74.91       90.47     18.58 o 
  -5   2   5     3365.04     3314.24     51.09 o 
  -4   2   5     5540.20     5339.54     68.42 o 
  -3   2   5     9293.32     8204.09     79.84 o 
  -2   2   5       25.48       32.11      9.87 o 
  -1   2   5      576.54      664.34     23.71 o 
   0   2   5        1.82       -9.41     12.84 o 
   1   2   5     7155.39     6857.82     83.76 o 
   2   2   5     3255.61     3016.10     42.04 o 
   3   2   5     4816.99     4578.63     59.68 o 
   4   2   5     1086.94     1099.30     30.45 o 
   5   2   5      250.11      209.50     17.72 o 
   6   2   5      222.71      195.39     24.44 o 
   7   2   5     1625.64     1694.74     65.66 o 
   8   2   5      608.58      658.81     42.75 o 
   9   2   5      231.09      205.38     38.58 o 
  10   2   5        6.87      -17.79     45.53 o 
  11   2   5       51.03       85.16     58.55 o 
  12   2   5       24.63       61.79     61.92 o 
  13   2   5       42.33        5.79     74.78 o 
 -15   3   5        0.88       11.74     83.97 o 
 -14   3   5      208.10      219.62    115.49 o 
 -13   3   5      814.83      983.03     87.05 o 
 -12   3   5      250.03      241.03     56.55 o 
 -11   3   5     1024.23     1068.78     57.69 o 
 -10   3   5     1113.48     1074.82     50.32 o 
  -9   3   5       63.98       43.58     28.70 o 
  -8   3   5       54.77       53.40     22.30 o 
  -7   3   5     1190.24     1099.57     35.69 o 
  -6   3   5     4033.10     3515.29     56.07 o 
  -5   3   5      544.26      562.93     23.30 o 
  -4   3   5     4369.78     3798.99     48.19 o 
  -3   3   5      825.13      766.02     19.96 o 
  -2   3   5     7947.19     7365.30     84.44 o 
  -1   3   5       18.95       64.45     15.19 o 
   0   3   5     4411.13     4004.21     59.56 o 
   1   3   5      141.75      151.06     16.55 o 
   2   3   5       14.77        3.24     15.83 o 
   3   3   5        1.68      -30.06     15.03 o 
   4   3   5      589.60      556.97     22.77 o 
   5   3   5     7036.92     7005.44     95.86 o 
   6   3   5     4722.40     4387.32     69.18 o 
   7   3   5      411.29      472.01     37.10 o 
   8   3   5        6.82      -56.87     28.44 o 
   9   3   5        8.74       54.40     38.22 o 
  10   3   5       63.00       35.45     76.87 o 
  11   3   5      239.52      206.32     66.15 o 
  12   3   5       97.95        4.37     63.62 o 
  13   3   5      104.96       85.91     82.82 o 
 -15   4   5       73.68      -70.18     96.03 o 
 -14   4   5      136.24      108.90     75.27 o 
 -13   4   5      296.32      367.20     64.95 o 
 -12   4   5       36.66      -10.85     49.33 o 
 -11   4   5      115.22      152.11     42.52 o 
 -10   4   5     1256.23     1242.60     57.64 o 
  -9   4   5     1575.17     1531.94     52.03 o 
  -8   4   5     1276.09     1246.64     43.26 o 
  -7   4   5      224.48      261.62     22.62 o 
  -6   4   5       10.33        8.67     16.71 o 
  -5   4   5     5082.45     5181.49     69.40 o 
  -4   4   5     4883.11     4961.71     61.64 o 
  -3   4   5      489.09      442.04     18.18 o 
  -2   4   5      194.54      253.21     17.06 o 
  -1   4   5     2368.53     2186.69     38.71 o 
   0   4   5       30.23       28.04     17.29 o 
   1   4   5     5405.20     5302.68     81.70 o 
   2   4   5     1290.36     1264.19     35.37 o 
   3   4   5     7028.00     7095.91     94.95 o 
   4   4   5     2846.52     2920.47     53.28 o 
   5   4   5      155.96      149.25     22.94 o 
   6   4   5      965.10      974.97     42.67 o 
   7   4   5     1626.27     1527.69     46.57 o 
   8   4   5     3181.65     3385.92     82.70 o 
   9   4   5      564.65      628.54     49.16 o 
  10   4   5      205.54      303.03     66.76 o 
  11   4   5        5.68      -68.39     58.81 o 
  12   4   5       15.77      113.99     97.47 o 
  13   4   5        1.31      -11.25     87.43 o 
 -15   5   5       63.63      174.65    109.66 o 
 -14   5   5       35.75      -14.37     80.35 o 
 -13   5   5       59.94       62.61     50.84 o 
 -12   5   5        0.90       14.81     41.04 o 
 -11   5   5      166.60      194.75     45.67 o 
 -10   5   5      356.18      379.68     38.76 o 
  -9   5   5        0.36       37.52     28.41 o 
  -8   5   5     1404.07     1398.95     43.55 o 
  -7   5   5     1895.99     1895.77     56.33 o 
  -6   5   5     1926.50     1871.93     41.66 o 
  -5   5   5      681.02      719.75     24.81 o 
  -4   5   5     1919.85     2339.60     43.80 o 
  -3   5   5     2258.61     2467.44     40.27 o 
  -2   5   5     1323.23     1390.83     30.81 o 
  -1   5   5     1088.88     1217.35     28.29 o 
   0   5   5      491.02      416.64     26.02 o 
   1   5   5      250.17      276.35     26.16 o 
   2   5   5        1.56      -36.98     26.68 o 
   3   5   5     1622.71     1889.83     48.04 o 
   4   5   5      281.64      331.11     24.08 o 
   5   5   5     1270.49     1259.24     39.26 o 
   6   5   5     1284.12     1279.90     54.15 o 
   7   5   5       60.87       69.72     25.14 o 
   8   5   5       97.51       81.29     31.17 o 
   9   5   5       51.97       28.82     43.07 o 
  10   5   5       14.23       24.31     51.12 o 
  11   5   5        2.06       53.47     65.39 o 
  12   5   5       14.98        5.03     78.13 o 
  13   5   5       36.36        4.94     82.91 o 
 -14   6   5       54.60       66.38     88.22 o 
 -13   6   5       23.57       -7.18     54.79 o 
 -12   6   5       40.42       19.66     44.85 o 
 -11   6   5       59.38       -6.62     40.28 o 
 -10   6   5        0.02      -54.83     36.54 o 
  -9   6   5        6.81      -49.13     24.56 o 
  -8   6   5      218.51      169.72     32.31 o 
  -7   6   5        4.88      -39.06     20.69 o 
  -6   6   5       57.33       37.63     19.48 o 
  -5   6   5       26.60       -2.59     19.12 o 
  -4   6   5      134.03      162.50     21.70 o 
  -3   6   5      500.94      455.45     20.84 o 
  -2   6   5      411.67      428.92     19.78 o 
  -1   6   5       99.33      121.35     19.40 o 
   0   6   5      831.07      877.61     27.03 o 
   1   6   5       68.96       83.88     16.94 o 
   2   6   5      194.34      233.64     26.28 o 
   3   6   5     2162.04     2165.14     52.52 o 
   4   6   5       26.22        4.77     18.55 o 
   5   6   5      661.79      642.61     38.52 o 
   6   6   5      113.43       84.64     26.75 o 
   7   6   5      181.70      136.57     30.09 o 
   8   6   5      396.22      340.41     39.05 o 
   9   6   5        1.52       40.35     43.77 o 
  10   6   5       90.41       36.86     53.03 o 
  11   6   5       38.35     -123.12     93.55 o 
  12   6   5       17.84      109.84     94.77 o 
 -14   7   5       46.74       43.77     82.58 o 
 -13   7   5       63.62      113.68     58.85 o 
 -12   7   5      197.46      155.48     46.07 o 
 -11   7   5      611.23      640.92     53.28 o 
 -10   7   5       48.30       35.36     38.02 o 
  -9   7   5        9.13       20.74     31.71 o 
  -8   7   5        1.77       10.10     25.17 o 
  -7   7   5      641.14      585.34     36.34 o 
  -6   7   5      458.98      461.77     30.77 o 
  -5   7   5      110.74       97.88     23.19 o 
  -4   7   5       64.24       52.34     18.14 o 
  -3   7   5      119.87      166.16     20.07 o 
  -2   7   5      644.87      628.47     25.02 o 
  -1   7   5      362.14      390.71     24.93 o 
   0   7   5     1226.23     1248.29     36.09 o 
   1   7   5     1190.59     1304.15     34.12 o 
   2   7   5      452.89      527.21     32.83 o 
   3   7   5      229.70      211.48     27.82 o 
   4   7   5      272.50      253.66     26.95 o 
   5   7   5       43.79       24.68     22.84 o 
   6   7   5      303.16      299.73     29.81 o 
   7   7   5       17.81      -27.59     36.84 o 
   8   7   5      117.94       98.64     40.97 o 
   9   7   5       78.32       93.28     51.09 o 
  10   7   5      242.70      201.01     67.60 o 
  11   7   5      159.63       55.50     72.57 o 
  12   7   5       27.54      -36.70    104.05 o 
 -13   8   5       34.89       68.55     62.90 o 
 -12   8   5       34.74       14.38     49.90 o 
 -11   8   5       33.13       -7.52     40.17 o 
 -10   8   5      361.39      440.15     50.16 o 
  -9   8   5      130.22       92.09     35.39 o 
  -8   8   5      130.70      211.49     36.01 o 
  -7   8   5       42.34       87.85     24.39 o 
  -6   8   5      392.53      404.54     31.68 o 
  -5   8   5       68.70       79.29     24.80 o 
  -4   8   5      217.06      197.56     24.28 o 
  -3   8   5     4952.20     4981.66     77.17 o 
  -2   8   5     2533.68     2455.15     49.56 o 
  -1   8   5      703.28      849.36     37.32 o 
   0   8   5      751.25      931.10     31.92 o 
   1   8   5     3783.30     3859.81     67.77 o 
   2   8   5     6107.49     6140.38     97.59 o 
   3   8   5     3024.80     3135.95     60.73 o 
   4   8   5      272.97      348.24     29.39 o 
   5   8   5       40.96       29.05     24.26 o 
   6   8   5        3.07      -10.68     29.48 o 
   7   8   5       24.85      -40.20     33.35 o 
   8   8   5      260.18      283.71     52.36 o 
   9   8   5      487.02      555.64     72.15 o 
  10   8   5      180.89      144.60     65.99 o 
  11   8   5       14.83       36.05     65.23 o 
 -13   9   5      168.34      204.56     77.66 o 
 -12   9   5       75.28      111.03     54.03 o 
 -11   9   5        8.82        3.93     49.05 o 
 -10   9   5        0.53      -33.22     42.05 o 
  -9   9   5        5.93        5.78     35.10 o 
  -8   9   5       96.32      122.65     35.77 o 
  -7   9   5      965.09     1000.20     51.77 o 
  -6   9   5      968.35      987.82     42.15 o 
  -5   9   5     1245.84     1179.66     42.31 o 
  -4   9   5      345.36      395.72     29.84 o 
  -3   9   5      408.03      440.68     29.32 o 
  -2   9   5     1289.40     1274.36     45.69 o 
  -1   9   5     7057.89     7326.78    114.98 o 
   0   9   5     6568.10     6469.63    103.70 o 
   1   9   5      682.62      649.20     42.20 o 
   2   9   5      540.16      559.06     31.27 o 
   3   9   5      255.02      213.16     26.85 o 
   4   9   5     1189.00     1215.06     45.73 o 
   5   9   5        7.93      -23.98     28.98 o 
   6   9   5        6.38       -3.74     28.53 o 
   7   9   5      766.06      830.49     56.23 o 
   8   9   5       15.41       25.72     46.54 o 
   9   9   5      354.30      407.75     70.44 o 
  10   9   5      697.93      694.15    130.45 o 
  11   9   5      609.90      770.08     94.14 o 
 -12  10   5        1.73      -12.81     60.66 o 
 -11  10   5      182.78      126.44     57.18 o 
 -10  10   5      274.05      207.68     52.74 o 
  -9  10   5      102.54      117.76     44.35 o 
  -8  10   5      252.74      261.89     43.17 o 
  -7  10   5      163.62      176.99     45.35 o 
  -6  10   5       25.68       11.21     32.19 o 
  -5  10   5      668.62      771.81     46.84 o 
  -4  10   5     1365.09     1506.71     48.68 o 
  -3  10   5     2374.31     2355.42     55.81 o 
  -2  10   5     1249.52     1287.48     49.58 o 
  -1  10   5      256.30      287.76     32.76 o 
   0  10   5      630.02      612.15     34.24 o 
   1  10   5     2472.64     2518.23     59.40 o 
   2  10   5     2678.24     2780.16     68.76 o 
   3  10   5      383.89      458.96     38.58 o 
   4  10   5        4.76      -12.95     30.41 o 
   5  10   5       51.08       50.93     33.50 o 
   6  10   5        1.26        1.86     34.27 o 
   7  10   5      283.51      301.34     43.74 o 
   8  10   5      489.39      425.34     55.16 o 
   9  10   5      438.19      358.69     82.36 o 
  10  10   5      119.19       45.36     54.93 o 
 -11  11   5       55.30       19.93     63.68 o 
 -10  11   5       61.26      100.16     53.98 o 
  -9  11   5        5.62       21.04     44.33 o 
  -8  11   5        4.91       23.05     42.87 o 
  -7  11   5       13.46      -44.33     38.06 o 
  -6  11   5        2.37        5.14     37.63 o 
  -5  11   5      476.35      391.39     43.99 o 
  -4  11   5      343.48      291.10     40.57 o 
  -3  11   5      583.40      534.86     43.47 o 
  -2  11   5     2369.42     2539.25     67.75 o 
  -1  11   5     2697.40     2895.43     67.76 o 
   0  11   5     2392.30     2751.63     72.54 o 
   1  11   5     1890.07     1820.49     57.06 o 
   2  11   5      781.41      824.88     46.10 o 
   3  11   5       57.28       -3.54     31.74 o 
   4  11   5        1.54       -0.87     31.97 o 
   5  11   5      592.89      617.29     46.81 o 
   6  11   5      358.39      339.74     46.94 o 
   7  11   5      105.72       61.90     44.34 o 
   8  11   5       23.26      106.86     52.38 o 
   9  11   5       15.91       -8.76     58.65 o 
 -10  12   5       23.47       44.31     60.66 o 
  -9  12   5        3.91       65.88     48.52 o 
  -8  12   5        9.88       18.63     45.46 o 
  -7  12   5      194.52      158.31     47.23 o 
  -6  12   5      137.62      201.81     48.86 o 
  -5  12   5      193.17      174.62     42.60 o 
  -4  12   5       27.37      -10.48     36.83 o 
  -3  12   5       32.74      -20.93     35.61 o 
  -2  12   5      133.87       92.30     36.39 o 
  -1  12   5      126.20       93.15     32.40 o 
   0  12   5      108.75       85.25     35.28 o 
   1  12   5       57.09       43.29     33.49 o 
   2  12   5       78.61       56.65     34.10 o 
   3  12   5      353.57      404.15     44.19 o 
   4  12   5       56.75       45.60     35.82 o 
   5  12   5        8.17      -77.44     38.72 o 
   6  12   5       46.98        7.46     44.18 o 
   7  12   5        1.19       81.31     49.11 o 
   8  12   5      118.33      135.83     55.69 o 
   9  12   5        0.30      -10.99     64.00 o 
  -9  13   5        8.43      -14.90     58.26 o 
  -8  13   5       38.38       21.88     51.58 o 
  -7  13   5      146.10      151.86     50.55 o 
  -6  13   5      331.35      229.60     52.49 o 
  -5  13   5      524.54      421.48     52.69 o 
  -4  13   5      121.43      137.88     45.24 o 
  -3  13   5       64.89       32.52     43.92 o 
  -2  13   5      236.40      232.86     58.56 o 
  -1  13   5       10.41      -37.89     37.71 o 
   0  13   5       22.27        7.20     36.05 o 
   1  13   5       34.17      -16.34     36.57 o 
   2  13   5      525.56      588.29     52.03 o 
   3  13   5      427.63      456.63     49.73 o 
   4  13   5        8.94      -50.91     41.33 o 
   5  13   5       11.50        1.84     45.41 o 
   6  13   5       23.03       57.21     58.93 o 
   7  13   5        1.88       38.45     52.59 o 
  -8  14   5      428.84      414.73     64.44 o 
  -7  14   5       48.05       74.75     50.75 o 
  -6  14   5       37.44       22.76     51.40 o 
  -5  14   5      328.47      298.74     52.26 o 
  -4  14   5      807.25      861.60     67.07 o 
  -3  14   5      404.43      352.26     52.37 o 
  -2  14   5       86.80       50.08     44.72 o 
  -1  14   5       11.96      -13.60     50.47 o 
   0  14   5      105.24       89.39     46.94 o 
   1  14   5       78.35      113.81     65.18 o 
   2  14   5      164.08      120.94     48.65 o 
   3  14   5      515.04      514.06     56.30 o 
   4  14   5      129.29      118.60     49.80 o 
   5  14   5        0.63      -47.47     48.44 o 
   6  14   5       82.54      103.84     55.96 o 
  -6  15   5      606.45      652.40     85.65 o 
  -5  15   5      415.51      384.17     61.67 o 
  -4  15   5       39.58      -23.98     50.95 o 
  -3  15   5      124.27       33.74     49.15 o 
  -2  15   5      260.92      277.76     53.02 o 
  -1  15   5      473.95      558.50     57.76 o 
   0  15   5      513.61      504.70     59.79 o 
   1  15   5      187.06      237.94     52.95 o 
   2  15   5        1.89       65.93     49.34 o 
   3  15   5       89.02      112.52     51.33 o 
   4  15   5      156.41       98.27     53.78 o 
  -3  16   5      448.63      405.59     60.16 o 
  -2  16   5      240.80      213.15     56.08 o 
  -1  16   5       14.57      -31.48     48.70 o 
   0  16   5        0.75      -23.77     49.07 o 
   1  16   5       29.18      -64.17     50.33 o 
 -15   0   6        6.82       20.86    120.59 o 
 -14   0   6       66.29       52.13    111.15 o 
 -13   0   6     1423.07     1501.32    171.51 o 
 -12   0   6     2892.55     2978.57    172.07 o 
 -11   0   6      204.01      168.75     54.08 o 
  -9   0   6      422.52      441.54     49.71 o 
  -8   0   6      268.21      263.89     42.60 o 
  -7   0   6     6349.79     6255.58    129.47 o 
  -6   0   6      346.09      308.90     29.42 o 
  -5   0   6       17.71      108.47     29.46 o 
  -4   0   6     8454.26    10198.20    175.39 o 
  -3   0   6    46011.18    44311.93    595.44 o 
  -2   0   6    28018.59    27154.74    365.64 o 
  -1   0   6    11010.54    10447.40    130.77 o 
   0   0   6       36.48       19.32     13.81 o 
   1   0   6     4345.62     3777.12     63.30 o 
   2   0   6     1651.31     1723.98     38.74 o 
   3   0   6     6279.24     6472.69    107.88 o 
   4   0   6    10050.08     9109.67    146.48 o 
   5   0   6      339.03      403.49     41.74 o 
   6   0   6       56.43        2.84     26.23 o 
   7   0   6      165.13      164.66     36.12 o 
   8   0   6     1582.10     1661.95     69.75 o 
   9   0   6      401.68      446.54     59.86 o 
  10   0   6        5.39      -44.08     68.72 o 
  11   0   6       73.46      110.63     92.76 o 
  12   0   6       41.15       23.43     99.69 o 
  13   0   6        4.59      -67.45     98.58 o 
 -15   1   6       50.96      155.69     86.59 o 
 -14   1   6       24.31       43.18     75.67 o 
 -13   1   6        3.80        8.43     55.78 o 
 -12   1   6      118.88       72.58     47.02 o 
 -11   1   6      808.14      734.84     53.32 o 
 -10   1   6      695.48      717.06     44.95 o 
  -9   1   6        2.43       47.92     29.29 o 
  -8   1   6        9.50       55.85     26.08 o 
  -7   1   6       21.10       23.08     21.18 o 
  -6   1   6     6675.89     5974.50     82.18 o 
  -5   1   6     7265.24     7781.03     88.99 o 
  -4   1   6    12444.53    11170.00    118.72 o 
  -3   1   6      176.67      217.42     14.32 o 
  -2   1   6     2571.29     2603.58     33.37 o 
  -1   1   6     1888.25     2006.89     26.26 o 
   0   1   6      318.36      309.37     12.28 o 
   1   1   6      516.32      444.16     17.10 o 
   2   1   6     3766.11     4074.58     48.98 o 
   3   1   6    14313.80    13274.52    144.13 o 
   4   1   6        0.11       19.36     15.81 o 
   5   1   6      799.96      794.43     27.96 o 
   6   1   6     1185.51     1217.52     35.91 o 
   7   1   6     1627.84     1655.38     56.90 o 
   8   1   6      481.61      518.77     36.48 o 
   9   1   6      284.00      199.10     41.65 o 
  10   1   6        6.97      -79.02     44.60 o 
  11   1   6       62.72       80.68     62.12 o 
  12   1   6      122.68       55.50     72.80 o 
  13   1   6      166.23       73.71     79.24 o 
 -15   2   6       61.83       44.86     82.72 o 
 -14   2   6       27.44       74.81    112.86 o 
 -13   2   6      258.66      187.46     57.97 o 
 -12   2   6        0.59      -37.23     46.18 o 
 -11   2   6      668.97      641.62     51.55 o 
 -10   2   6        6.53      -26.30     33.55 o 
  -9   2   6       28.94       51.39     27.14 o 
  -8   2   6      425.66      449.24     29.47 o 
  -7   2   6     2833.11     2706.64     58.98 o 
  -6   2   6       41.14       52.72     17.85 o 
  -5   2   6     8733.10     8818.99    103.57 o 
  -4   2   6     3502.57     3802.88     51.75 o 
  -3   2   6        9.85       -2.45     11.65 o 
  -2   2   6     3192.22     3090.40     35.97 o 
  -1   2   6      231.16      243.62     17.50 o 
   0   2   6       74.01       59.55     11.06 o 
   1   2   6       49.60       33.19     13.09 o 
   2   2   6       20.82        7.08     11.46 o 
   3   2   6       97.94      115.59     14.82 o 
   4   2   6     3394.35     2995.80     47.06 o 
   5   2   6     1507.92     1567.95     35.31 o 
   6   2   6       34.78       24.82     21.13 o 
   7   2   6      590.45      559.91     32.12 o 
   8   2   6        3.55      -19.58     26.88 o 
   9   2   6       39.61       28.51     37.63 o 
  10   2   6      135.15      174.27     59.58 o 
  11   2   6       75.80      129.24     64.53 o 
  12   2   6       45.57       17.28     70.88 o 
  13   2   6       16.50     -110.35    101.24 o 
 -15   3   6        4.11      143.49     83.92 o 
 -14   3   6      121.79      143.10     77.76 o 
 -13   3   6     1377.71     1509.37     88.57 o 
 -12   3   6      326.33      212.03     55.91 o 
 -11   3   6       15.57       28.94     32.22 o 
 -10   3   6       81.14       38.67     30.14 o 
  -9   3   6      311.97      333.26     33.69 o 
  -8   3   6      255.97      270.69     28.59 o 
  -7   3   6      370.07      354.45     26.76 o 
  -6   3   6     1555.66     1631.55     37.79 o 
  -5   3   6      541.70      616.75     23.90 o 
  -4   3   6       25.92      144.59     14.71 o 
  -3   3   6     2970.79     2851.14     37.45 o 
  -2   3   6     1207.36     1337.51     27.52 o 
  -1   3   6     4848.21     4516.35     62.79 o 
   0   3   6      499.09      627.33     25.84 o 
   1   3   6       50.19       25.21     15.40 o 
   2   3   6     1773.25     2066.44     38.12 o 
   3   3   6     3957.17     3912.52     60.01 o 
   4   3   6     1258.31     1442.15     34.80 o 
   5   3   6      828.21      906.61     31.49 o 
   6   3   6       64.34       82.51     20.93 o 
   7   3   6      192.84      229.22     27.73 o 
   8   3   6       85.57       23.58     27.38 o 
   9   3   6      922.44      961.84     66.79 o 
  10   3   6      228.23      188.90     61.42 o 
  11   3   6        0.16       -9.39     58.35 o 
  12   3   6        1.71      -52.24     70.71 o 
  13   3   6        5.62      -76.05     85.62 o 
 -15   4   6       68.08       75.16    137.06 o 
 -14   4   6       45.99       44.27     95.10 o 
 -13   4   6        2.98        2.79     49.76 o 
 -12   4   6       24.25      -73.11     42.50 o 
 -11   4   6        2.31       50.45     38.67 o 
 -10   4   6        0.13      -20.33     29.53 o 
  -9   4   6      535.06      481.61     35.75 o 
  -8   4   6     2012.85     2112.65     63.37 o 
  -7   4   6     3820.06     3624.55     65.89 o 
  -6   4   6      374.91      420.21     23.81 o 
  -5   4   6       25.08       -9.78     15.81 o 
  -4   4   6     1859.04     2006.69     39.55 o 
  -3   4   6        3.64       -1.61     12.17 o 
  -2   4   6     1019.01     1065.64     29.85 o 
  -1   4   6     1443.94     1489.52     38.66 o 
   0   4   6     1235.09     1161.10     38.23 o 
   1   4   6     3637.79     3806.82     69.37 o 
   2   4   6     8413.78     8342.77    112.52 o 
   3   4   6     1961.77     2130.12     42.80 o 
   4   4   6     1219.44     1342.13     36.20 o 
   5   4   6     1293.16     1239.64     37.61 o 
   6   4   6      226.08      225.65     24.49 o 
   7   4   6      188.21      170.96     23.68 o 
   8   4   6      265.61      195.55     34.99 o 
   9   4   6        4.05      -82.65     41.32 o 
  10   4   6      354.36      479.97     78.03 o 
  11   4   6      135.59      134.89     66.64 o 
  12   4   6        6.55      -38.40     65.34 o 
  13   4   6       16.47     -134.80     84.24 o 
 -15   5   6       65.86      178.35    132.04 o 
 -14   5   6      186.97      169.27     78.19 o 
 -13   5   6       81.98       42.82     52.19 o 
 -12   5   6       31.93       76.25     42.17 o 
 -11   5   6       89.90       44.90     40.26 o 
 -10   5   6      386.96      388.63     41.98 o 
  -9   5   6      834.60      839.24     42.39 o 
  -8   5   6       55.76       75.81     25.16 o 
  -7   5   6      994.93     1060.17     36.70 o 
  -6   5   6     2738.24     2377.66     50.51 o 
  -5   5   6     6021.21     5940.05     84.71 o 
  -4   5   6    14242.34    13896.61    162.04 o 
  -3   5   6     3990.52     4066.99     58.46 o 
  -2   5   6      212.80      206.68     20.75 o 
  -1   5   6     2396.13     2896.60     56.04 o 
   0   5   6    10584.50    10711.86    163.62 o 
   1   5   6     5370.00     5248.27    100.96 o 
   2   5   6     8179.61     8136.32    125.62 o 
   3   5   6     2107.43     2171.34     50.66 o 
   4   5   6      474.88      505.10     24.95 o 
   5   5   6      308.23      314.74     27.47 o 
   6   5   6      127.34      112.16     26.05 o 
   7   5   6     3638.74     3700.33     74.47 o 
   8   5   6     1946.58     1761.45     63.68 o 
   9   5   6      135.09       58.85     54.39 o 
  10   5   6        4.68      -30.00     52.81 o 
  11   5   6       95.64      194.32     70.36 o 
  12   5   6      131.43      135.57     82.03 o 
 -14   6   6      555.76      788.34    203.09 o 
 -13   6   6      450.56      525.89     64.65 o 
 -12   6   6       23.75       46.95     45.34 o 
 -11   6   6      199.85      173.05     42.63 o 
 -10   6   6     1370.08     1294.79     59.83 o 
  -9   6   6      524.53      555.47     37.47 o 
  -8   6   6      288.11      232.67     30.31 o 
  -7   6   6      663.87      706.71     34.07 o 
  -6   6   6     1061.49     1016.20     34.00 o 
  -5   6   6      339.95      286.27     24.15 o 
  -4   6   6       95.89      208.79     20.98 o 
  -3   6   6     4964.31     5011.08     72.32 o 
  -2   6   6      980.32      923.44     31.88 o 
  -1   6   6      649.26      607.96     23.04 o 
   0   6   6      297.44      285.02     29.03 o 
   1   6   6      273.36      271.62     41.32 o 
   2   6   6        5.73       11.52     23.47 o 
   3   6   6      632.56      640.12     35.14 o 
   4   6   6     3349.17     3512.16     64.63 o 
   5   6   6     3560.07     3528.50     65.26 o 
   6   6   6     1868.19     1845.92     55.83 o 
   7   6   6       66.52       13.70     32.02 o 
   8   6   6      281.96      245.46     43.16 o 
   9   6   6      177.02      145.50     54.49 o 
  10   6   6      325.08      495.45     73.52 o 
  11   6   6      157.80      132.37     78.69 o 
  12   6   6       38.37      -10.41     78.73 o 
 -14   7   6       72.12       35.57     91.12 o 
 -13   7   6       32.32       -3.62     54.68 o 
 -12   7   6      328.62      363.75     50.75 o 
 -11   7   6     1233.98     1387.49     99.21 o 
 -10   7   6      602.47      574.40     62.55 o 
  -9   7   6       43.17        3.62     31.72 o 
  -8   7   6       15.94       -3.32     26.42 o 
  -7   7   6       53.91       34.91     22.59 o 
  -6   7   6      348.35      288.99     28.12 o 
  -5   7   6      217.82      218.38     22.53 o 
  -4   7   6     3877.47     3684.03     64.75 o 
  -3   7   6     1091.82     1140.89     32.55 o 
  -2   7   6      343.12      340.29     21.68 o 
  -1   7   6      110.01      233.50     22.15 o 
   0   7   6     1193.44     1171.62     34.45 o 
   1   7   6     3259.03     3138.85     56.04 o 
   2   7   6     3582.57     3580.54     76.50 o 
   3   7   6     1658.47     1752.70     54.17 o 
   4   7   6      529.05      523.03     33.10 o 
   5   7   6     1137.07     1062.88     54.50 o 
   6   7   6     2005.99     1945.37     51.74 o 
   7   7   6       35.53       30.07     32.73 o 
   8   7   6        8.79       20.22     38.18 o 
   9   7   6      254.85      247.50     57.61 o 
  10   7   6       21.10      -86.04     58.85 o 
  11   7   6       37.57       56.92     70.22 o 
  12   7   6       70.45        2.85     89.25 o 
 -13   8   6      217.69       99.87     61.13 o 
 -12   8   6      289.78      269.50     56.03 o 
 -11   8   6       31.49       73.84     54.48 o 
 -10   8   6        6.80      -69.17     39.81 o 
  -9   8   6       25.66       29.45     34.26 o 
  -8   8   6      410.44      416.38     41.92 o 
  -7   8   6      494.99      504.23     36.50 o 
  -6   8   6      246.12      248.59     29.22 o 
  -5   8   6      134.52       78.09     21.87 o 
  -4   8   6      256.16      168.16     24.58 o 
  -3   8   6     1572.39     1637.46     42.71 o 
  -2   8   6     5268.90     5490.06     83.84 o 
  -1   8   6     7519.43     8024.15    115.48 o 
   0   8   6     1317.13     1539.42     41.31 o 
   1   8   6      472.45      511.57     27.03 o 
   2   8   6        0.37      -10.18     23.28 o 
   3   8   6     1218.85     1206.51     37.11 o 
   4   8   6       25.53        5.91     24.00 o 
   5   8   6      692.57      663.57     36.88 o 
   6   8   6       72.29      153.70     33.77 o 
   7   8   6        0.48      -27.88     35.00 o 
   8   8   6      198.01      202.34     52.53 o 
   9   8   6       58.12       87.08     60.41 o 
  10   8   6       48.71       86.17     64.34 o 
  11   8   6      130.18       97.84     70.39 o 
 -13   9   6       29.91       15.05     71.28 o 
 -12   9   6        0.67       83.21     53.91 o 
 -11   9   6       58.71       -4.75     49.64 o 
 -10   9   6       23.60       15.77     45.26 o 
  -9   9   6       62.06       35.50     38.12 o 
  -8   9   6       31.28       64.10     34.94 o 
  -7   9   6        3.24       32.09     32.96 o 
  -6   9   6       24.65       10.54     27.39 o 
  -5   9   6       15.44      -12.28     24.75 o 
  -4   9   6       55.36       13.05     23.49 o 
  -3   9   6       91.37       77.72     22.67 o 
  -2   9   6        0.16      -38.54     20.91 o 
  -1   9   6       15.55       10.59     19.85 o 
   0   9   6      767.69      743.92     33.26 o 
   1   9   6      384.08      420.07     37.48 o 
   2   9   6       95.70      121.86     25.75 o 
   3   9   6      161.37      107.93     25.10 o 
   4   9   6        6.91      -45.45     24.59 o 
   5   9   6       13.71        1.61     29.01 o 
   6   9   6      118.94      146.12     35.67 o 
   7   9   6      151.88      190.06     45.79 o 
   8   9   6       77.30       87.67     56.41 o 
   9   9   6        1.46      -81.67     66.77 o 
  10   9   6        0.09       34.71     63.54 o 
 -12  10   6        0.33      -21.87     53.41 o 
 -11  10   6        3.79       70.96     54.82 o 
 -10  10   6        2.97       -0.97     47.30 o 
  -9  10   6      177.43      174.86     43.70 o 
  -8  10   6      729.63      622.17     50.55 o 
  -7  10   6      135.85      137.65     39.52 o 
  -6  10   6       11.84       -6.20     36.26 o 
  -5  10   6       37.57       21.56     30.31 o 
  -4  10   6        0.96       13.65     26.16 o 
  -3  10   6      157.45       68.48     25.73 o 
  -2  10   6     1649.56     1751.40     53.78 o 
  -1  10   6     1369.47     1318.20     40.64 o 
   0  10   6      460.80      425.78     35.59 o 
   1  10   6      382.10      409.79     30.54 o 
   2  10   6      841.86      879.27     39.83 o 
   3  10   6      519.80      647.45     35.98 o 
   4  10   6      216.31      138.38     33.87 o 
   5  10   6      889.13      859.46     48.39 o 
   6  10   6       47.95       -6.83     33.00 o 
   7  10   6       82.61       27.27     40.39 o 
   8  10   6      148.91       72.48     54.37 o 
   9  10   6      291.82      222.63     67.43 o 
  10  10   6      256.90      317.10     79.01 o 
 -11  11   6      198.57      361.47     76.61 o 
 -10  11   6      393.44      314.35     57.35 o 
  -9  11   6      295.11      156.19     48.34 o 
  -8  11   6        0.12      -22.16     41.00 o 
  -7  11   6      184.58      165.40     44.61 o 
  -6  11   6       69.20      102.01     39.39 o 
  -5  11   6       47.75       28.66     38.05 o 
  -4  11   6        6.81      -23.28     33.29 o 
  -3  11   6       81.63       63.37     33.80 o 
  -2  11   6      211.59      166.19     35.93 o 
  -1  11   6       58.17       39.78     29.43 o 
   0  11   6     1550.32     1516.21     74.01 o 
   1  11   6     3171.33     3350.25     78.70 o 
   2  11   6      942.48      934.36     55.97 o 
   3  11   6       57.66       72.01     37.50 o 
   4  11   6      132.80       97.11     34.50 o 
   5  11   6       16.79       20.24     34.08 o 
   6  11   6      109.02      154.77     47.44 o 
   7  11   6      140.73      188.55     48.89 o 
   8  11   6      301.29      395.68     60.80 o 
   9  11   6      260.83      215.14     77.65 o 
 -10  12   6      113.60       62.55     56.20 o 
  -9  12   6      561.44      454.49     73.43 o 
  -8  12   6      613.64      566.02     57.96 o 
  -7  12   6      410.81      417.58     52.34 o 
  -6  12   6      235.68      205.37     47.94 o 
  -5  12   6       85.15       77.32     39.32 o 
  -4  12   6       23.46       21.17     38.43 o 
  -3  12   6       96.10       47.64     35.33 o 
  -2  12   6      470.01      505.26     54.49 o 
  -1  12   6      905.30      913.24     65.08 o 
   0  12   6      484.76      470.72     42.05 o 
   1  12   6        6.12       -1.31     33.50 o 
   2  12   6      529.86      504.47     42.77 o 
   3  12   6      460.96      411.86     41.35 o 
   4  12   6      514.42      479.43     45.00 o 
   5  12   6      703.56      735.58     57.65 o 
   6  12   6      123.01      159.32     48.30 o 
   7  12   6       69.50       22.54     51.12 o 
   8  12   6      348.99      380.12     63.59 o 
  -9  13   6      384.76      444.21     59.79 o 
  -8  13   6       61.27      109.24     49.34 o 
  -7  13   6       78.82      133.05     49.27 o 
  -6  13   6       79.10      108.93     46.20 o 
  -5  13   6      410.24      518.51     66.89 o 
  -4  13   6      619.84      713.34     58.03 o 
  -3  13   6      424.66      327.44     46.92 o 
  -2  13   6       42.30        9.02     38.70 o 
  -1  13   6      177.05      166.99     40.90 o 
   0  13   6      522.39      549.62     46.08 o 
   1  13   6      593.80      602.20     47.51 o 
   2  13   6      209.61      204.86     42.42 o 
   3  13   6        1.50       10.64     43.79 o 
   4  13   6       50.56       41.89     41.91 o 
   5  13   6       32.37      -19.92     42.64 o 
   6  13   6      293.14      405.94     59.03 o 
   7  13   6      649.25      514.30     68.38 o 
  -8  14   6       73.09       30.41     53.00 o 
  -7  14   6       15.08      -14.82     48.21 o 
  -6  14   6       14.40       12.16     47.86 o 
  -5  14   6        5.00      -79.07     44.79 o 
  -4  14   6        4.25      -13.63     42.70 o 
  -3  14   6       13.13       -5.02     45.86 o 
  -2  14   6       10.39      -30.65     43.71 o 
  -1  14   6      263.47      296.46     50.20 o 
   0  14   6      171.62      183.38     68.65 o 
   1  14   6        0.05       -3.94     44.24 o 
   2  14   6      185.86       98.19     45.69 o 
   3  14   6      103.36       61.48     46.57 o 
   4  14   6       43.13      112.30     48.44 o 
   5  14   6      140.97      125.40     54.03 o 
   6  14   6      214.93      254.48     70.89 o 
  -6  15   6       27.74       31.68     51.46 o 
  -5  15   6       18.18      -84.56     49.46 o 
  -4  15   6        5.77       45.65     49.58 o 
  -3  15   6      104.40      107.23     50.73 o 
  -2  15   6      181.94      132.70     48.99 o 
  -1  15   6      105.92       53.01     48.86 o 
   0  15   6       21.47       19.36     47.78 o 
   1  15   6        0.01       77.07     49.14 o 
   2  15   6       74.08       11.77     50.62 o 
   3  15   6      238.41      206.97     53.79 o 
   4  15   6       38.30       88.61     55.27 o 
  -2  16   6       23.75       29.49     50.45 o 
  -1  16   6        4.95      -49.07     48.74 o 
   0  16   6       14.15      -67.81     50.80 o 
 -15   1   7       91.52       55.24     82.64 o 
 -14   1   7      131.27       81.87     86.06 o 
 -13   1   7      250.04      266.98     65.16 o 
 -12   1   7      313.53      294.66     53.62 o 
 -11   1   7      619.02      669.34     56.91 o 
 -10   1   7      557.48      590.60     45.69 o 
  -9   1   7     1969.36     1805.77     54.50 o 
  -8   1   7      762.15      806.87     36.40 o 
  -7   1   7       72.36       78.16     18.86 o 
  -6   1   7      475.60      599.08     24.52 o 
  -5   1   7     4896.41     4804.34     64.93 o 
  -4   1   7      126.47       78.38     13.67 o 
  -3   1   7      719.27      750.65     20.17 o 
  -2   1   7      632.64      750.54     19.27 o 
  -1   1   7     2010.73     2012.31     31.53 o 
   0   1   7       38.88       12.63     12.08 o 
   1   1   7      288.85      239.18     15.02 o 
   2   1   7      535.00      560.04     18.70 o 
   3   1   7     5153.38     5438.66     69.33 o 
   4   1   7     1272.91     1237.05     31.01 o 
   5   1   7        8.92       11.15     18.56 o 
   6   1   7      184.90      174.82     22.93 o 
   7   1   7      238.13      192.56     27.66 o 
   8   1   7      361.87      413.35     40.22 o 
   9   1   7       42.71       17.07     45.24 o 
  10   1   7       11.20       88.96     57.16 o 
  11   1   7        5.16       30.89     74.73 o 
  12   1   7        9.46      -44.53     84.47 o 
  13   1   7       44.37       83.15     97.57 o 
 -15   2   7       32.87       96.15     84.40 o 
 -14   2   7       14.75      100.55     79.52 o 
 -13   2   7      142.38      194.14     64.55 o 
 -12   2   7      172.93      177.05     45.76 o 
 -11   2   7      770.92      933.29     59.56 o 
 -10   2   7        3.02       11.51     32.24 o 
  -9   2   7      388.12      474.03     40.70 o 
  -8   2   7     1100.47     1197.28     41.01 o 
  -7   2   7     3508.70     3054.88     57.07 o 
  -6   2   7     5085.06     5174.96     69.28 o 
  -5   2   7     5735.02     5460.82     71.29 o 
  -4   2   7     7624.42     7895.27     88.73 o 
  -3   2   7     7259.39     7158.06     81.54 o 
  -2   2   7       14.91       16.83     10.25 o 
  -1   2   7      272.23      285.55     18.11 o 
   0   2   7     3292.52     3022.50     45.31 o 
   1   2   7     3316.27     3197.18     50.53 o 
   2   2   7       32.36       45.86     13.35 o 
   3   2   7     1376.31     1667.52     31.87 o 
   4   2   7     2234.46     2178.83     39.21 o 
   5   2   7     1213.81     1232.02     34.80 o 
   6   2   7     1759.79     1758.92     44.07 o 
   7   2   7      291.65      325.59     29.80 o 
   8   2   7       17.39       -2.32     31.70 o 
   9   2   7       96.77       58.15     49.49 o 
  10   2   7        6.35       21.88     59.04 o 
  11   2   7      136.37      162.97     60.70 o 
  12   2   7      108.18       13.96     72.67 o 
 -15   3   7      124.37      324.13     93.78 o 
 -14   3   7      155.94      182.47     91.41 o 
 -13   3   7      260.32      266.16     61.68 o 
 -12   3   7       14.20       39.14     44.99 o 
 -11   3   7       47.93       62.52     34.91 o 
 -10   3   7      679.73      717.67     44.08 o 
  -9   3   7     2415.26     2327.15     60.73 o 
  -8   3   7     6737.44     6849.06    111.65 o 
  -7   3   7     4489.31     4149.20     71.03 o 
  -6   3   7      810.06      858.69     39.74 o 
  -5   3   7     2855.54     3614.12     51.60 o 
  -4   3   7     4328.02     4024.20     56.49 o 
  -3   3   7     3618.23     3548.43     45.52 o 
  -2   3   7      455.66      364.89     18.06 o 
  -1   3   7      437.28      382.46     18.12 o 
   0   3   7       55.39       55.02     17.05 o 
   1   3   7     3446.24     3214.57     51.67 o 
   2   3   7     4946.89     5621.74     80.60 o 
   3   3   7     3646.21     3396.80     53.16 o 
   4   3   7     1457.53     1508.03     38.66 o 
   5   3   7      548.84      505.48     28.07 o 
   6   3   7      421.69      375.66     32.66 o 
   7   3   7     1239.36     1249.66     50.00 o 
   8   3   7     1717.43     1707.09     70.30 o 
   9   3   7      606.67      618.47     73.09 o 
  10   3   7       55.12      121.84     61.99 o 
  11   3   7       10.88       54.28     64.81 o 
  12   3   7        0.66        5.04     71.93 o 
 -15   4   7        2.61       84.65    108.67 o 
 -14   4   7        7.94       18.42     70.51 o 
 -13   4   7       40.67       13.89     54.43 o 
 -12   4   7      292.54      334.36     53.20 o 
 -11   4   7        2.45      -40.21     35.76 o 
 -10   4   7     1012.14     1032.83     48.42 o 
  -9   4   7      515.29      506.53     36.51 o 
  -8   4   7      569.51      591.87     36.59 o 
  -7   4   7     3173.28     2844.86     61.81 o 
  -6   4   7      658.04      650.44     28.62 o 
  -5   4   7     4491.22     4389.79     62.20 o 
  -4   4   7      823.65      842.03     24.78 o 
  -3   4   7      559.13      640.85     25.75 o 
  -2   4   7     3383.10     3297.27     53.02 o 
  -1   4   7      183.94      165.66     20.44 o 
   0   4   7       16.05       -4.99     17.88 o 
   1   4   7       73.89       69.60     21.05 o 
   2   4   7     5738.16     6059.04     88.28 o 
   3   4   7      228.02      303.63     21.21 o 
   4   4   7      918.20      888.96     29.89 o 
   5   4   7     3891.45     3748.98     65.18 o 
   6   4   7     3237.36     3335.12     62.39 o 
   7   4   7      970.69     1044.52     54.92 o 
   8   4   7       66.56       56.66     49.96 o 
   9   4   7      160.67       77.69     53.56 o 
  10   4   7        4.00      -32.72     54.40 o 
  11   4   7      136.22      254.92     73.16 o 
  12   4   7       87.80       75.50     79.15 o 
 -15   5   7        0.71      -91.72    117.11 o 
 -14   5   7        1.11       -2.53     70.17 o 
 -13   5   7        0.67      -35.37     54.81 o 
 -12   5   7       15.17      -11.78     42.06 o 
 -11   5   7      132.27      149.73     46.02 o 
 -10   5   7      226.75       93.98     39.50 o 
  -9   5   7      463.34      520.37     36.30 o 
  -8   5   7     1955.64     1962.73     54.45 o 
  -7   5   7      513.90      547.02     31.16 o 
  -6   5   7      620.75      650.64     30.09 o 
  -5   5   7      217.88      149.63     24.28 o 
  -4   5   7     2374.08     2392.00     43.80 o 
  -3   5   7     1262.56     1308.04     32.46 o 
  -2   5   7      694.99      660.51     26.80 o 
  -1   5   7      277.61      228.24     25.58 o 
   0   5   7      625.45      683.40     33.17 o 
   1   5   7      308.11      282.26     31.16 o 
   2   5   7     2803.46     2833.97     54.59 o 
   3   5   7     3328.47     3171.94     67.75 o 
   4   5   7      523.45      500.11     28.72 o 
   5   5   7      921.04      851.23     34.08 o 
   6   5   7      238.89      245.25     28.63 o 
   7   5   7     1323.20     1468.56     51.05 o 
   8   5   7       78.29       80.54     51.90 o 
   9   5   7       37.72        6.40     51.73 o 
  10   5   7       11.00       25.03     56.25 o 
  11   5   7       46.72        3.85     65.33 o 
  12   5   7        2.55      -67.15     82.79 o 
 -14   6   7       42.26       97.91    109.77 o 
 -13   6   7      131.24      113.49     62.79 o 
 -12   6   7       27.72      -21.95     41.17 o 
 -11   6   7       54.55       93.46     40.99 o 
 -10   6   7        8.26       41.56     37.81 o 
  -9   6   7       75.54       89.27     30.14 o 
  -8   6   7       83.65       78.11     28.64 o 
  -7   6   7     1368.76     1310.91     41.29 o 
  -6   6   7      587.08      614.99     33.34 o 
  -5   6   7        2.69        5.94     18.85 o 
  -4   6   7       10.23       13.18     16.82 o 
  -3   6   7      285.94      282.89     20.17 o 
  -2   6   7     1054.66     1150.71     35.73 o 
  -1   6   7      656.84      729.80     34.84 o 
   0   6   7       21.98       34.70     24.46 o 
   1   6   7      478.30      615.17     40.00 o 
   2   6   7      360.23      471.59     37.63 o 
   3   6   7       53.76      -14.84     22.48 o 
   4   6   7      367.18      370.54     27.43 o 
   5   6   7      220.21      248.24     37.24 o 
   6   6   7        0.52       -6.28     25.22 o 
   7   6   7      288.22      306.17     41.03 o 
   8   6   7        4.69      -45.93     40.95 o 
   9   6   7        4.61      -37.09     62.33 o 
  10   6   7       11.60      -50.26     57.07 o 
  11   6   7       79.16       52.76     71.18 o 
  12   6   7        3.59      -17.77     88.12 o 
 -14   7   7      281.00      460.76    120.00 o 
 -13   7   7       93.10      123.33     63.34 o 
 -12   7   7      167.14      200.70     49.49 o 
 -11   7   7       10.39      -14.64     40.24 o 
 -10   7   7      459.31      406.50     46.57 o 
  -9   7   7       84.30       69.19     34.68 o 
  -8   7   7        7.25      -17.87     27.45 o 
  -7   7   7      417.71      392.31     33.46 o 
  -6   7   7        2.74       -5.60     24.03 o 
  -5   7   7      166.50      170.86     24.47 o 
  -4   7   7       59.94       19.45     22.12 o 
  -3   7   7      491.03      505.35     24.52 o 
  -2   7   7      198.48      151.06     23.07 o 
  -1   7   7     1722.89     1876.10     41.83 o 
   0   7   7       23.45       -4.86     25.44 o 
   1   7   7      182.05      143.39     32.86 o 
   2   7   7      111.03      117.26     30.98 o 
   3   7   7      157.67      177.61     28.93 o 
   4   7   7      378.99      442.26     29.13 o 
   5   7   7      630.28      869.95     39.94 o 
   6   7   7      840.45      820.25     46.21 o 
   7   7   7      587.64      598.04     44.43 o 
   8   7   7      161.67      158.28     47.66 o 
   9   7   7      453.96      416.89     62.90 o 
  10   7   7      160.53      111.31     65.87 o 
  11   7   7        0.02       88.11     72.14 o 
 -13   8   7       83.53        7.93     66.18 o 
 -12   8   7      212.89      171.27     54.57 o 
 -11   8   7      361.22      351.16     51.90 o 
 -10   8   7      135.76       91.91     45.30 o 
  -9   8   7       80.89       75.26     35.02 o 
  -8   8   7       57.28       98.65     34.10 o 
  -7   8   7      483.87      451.15     35.90 o 
  -6   8   7      762.56      762.70     40.02 o 
  -5   8   7       52.88       37.59     24.69 o 
  -4   8   7        2.23        4.74     21.58 o 
  -3   8   7       35.07       26.22     21.78 o 
  -2   8   7      359.31      450.94     27.49 o 
  -1   8   7     3411.04     3805.04     70.65 o 
   0   8   7     5459.46     5866.24     93.13 o 
   1   8   7      903.32      953.54     31.96 o 
   2   8   7      166.93      186.41     31.03 o 
   3   8   7      169.55      166.84     42.60 o 
   4   8   7       62.26       29.62     38.70 o 
   5   8   7       16.53       -4.22     31.90 o 
   6   8   7       47.75      -17.30     30.79 o 
   7   8   7      294.66      336.78     41.53 o 
   8   8   7      369.28      265.57     54.78 o 
   9   8   7       43.77       93.29     60.72 o 
  10   8   7      331.50      356.75     76.05 o 
  11   8   7      176.91      193.88     80.59 o 
 -13   9   7      100.34       62.03     72.05 o 
 -12   9   7        0.60       18.88     52.14 o 
 -11   9   7      123.27      103.35     51.42 o 
 -10   9   7      771.81      811.85     62.49 o 
  -9   9   7      733.74      675.11     51.71 o 
  -8   9   7      210.33      217.60     41.34 o 
  -7   9   7       22.48       58.16     35.27 o 
  -6   9   7      146.48      164.63     30.99 o 
  -5   9   7       30.23        9.43     25.09 o 
  -4   9   7      904.05      842.68     38.22 o 
  -3   9   7     2724.87     2692.96     61.94 o 
  -2   9   7     5681.87     5521.69     90.75 o 
  -1   9   7     2157.91     1999.42     55.24 o 
   0   9   7      249.06      217.85     27.05 o 
   1   9   7     2186.04     2195.55     56.30 o 
   2   9   7     1019.61     1032.18     41.26 o 
   3   9   7      206.16      230.21     26.51 o 
   4   9   7       17.41      -26.27     25.36 o 
   5   9   7      160.17      113.30     32.76 o 
   6   9   7      833.74      747.14     47.04 o 
   7   9   7       24.57       81.11     49.89 o 
   8   9   7      986.02     1022.31     84.64 o 
   9   9   7     1003.34     1091.81     90.31 o 
  10   9   7      399.18      308.77     76.03 o 
 -12  10   7       80.61      107.80     59.05 o 
 -11  10   7      220.16      301.46     61.58 o 
 -10  10   7      260.04      313.22     55.89 o 
  -9  10   7       35.57      -30.05     39.52 o 
  -8  10   7       54.10       60.67     39.79 o 
  -7  10   7      201.73      122.03     41.55 o 
  -6  10   7      344.99      429.97     43.81 o 
  -5  10   7      613.65      550.71     43.72 o 
  -4  10   7      124.08      135.95     30.19 o 
  -3  10   7       62.26       42.60     29.69 o 
  -2  10   7      505.86      564.04     37.46 o 
  -1  10   7     2916.41     2987.57     73.33 o 
   0  10   7     2938.52     2914.09     70.16 o 
   1  10   7     1226.92     1302.00     50.01 o 
   2  10   7      531.67      487.47     34.80 o 
   3  10   7      313.72      313.13     30.34 o 
   4  10   7       13.03       21.83     30.30 o 
   5  10   7      142.63      132.50     35.87 o 
   6  10   7      131.67      120.48     35.30 o 
   7  10   7       55.74       33.30     43.93 o 
   8  10   7       64.97       32.02     72.57 o 
   9  10   7       35.23       40.03     64.02 o 
 -11  11   7        0.09       91.28     58.55 o 
 -10  11   7        3.44       40.83     52.41 o 
  -9  11   7        1.29       41.24     46.28 o 
  -8  11   7        2.23      -30.51     39.29 o 
  -7  11   7        3.45      -45.30     37.68 o 
  -6  11   7      523.32      541.13     50.29 o 
  -5  11   7     1743.45     1659.86     63.39 o 
  -4  11   7      998.09      942.75     50.33 o 
  -3  11   7      198.72      219.51     35.14 o 
  -2  11   7      172.72      172.13     39.32 o 
  -1  11   7      109.77      121.49     30.37 o 
   0  11   7       35.35       29.40     27.94 o 
   1  11   7       25.74       -3.71     33.18 o 
   2  11   7       22.29       24.13     30.40 o 
   3  11   7       41.80       51.85     31.79 o 
   4  11   7      183.83      191.93     37.36 o 
   5  11   7      139.91      127.56     37.40 o 
   6  11   7        0.91       14.07     38.01 o 
   7  11   7        2.29      -70.71     46.34 o 
   8  11   7       37.61        0.81     52.92 o 
   9  11   7       35.88       59.36     56.17 o 
 -10  12   7        8.42      -33.62     54.33 o 
  -9  12   7        1.14       17.69     47.44 o 
  -8  12   7       25.96       40.65     60.65 o 
  -7  12   7        3.70        3.67     43.41 o 
  -6  12   7      127.24      147.36     42.72 o 
  -5  12   7       19.04        1.89     40.10 o 
  -4  12   7       51.42      -32.03     38.27 o 
  -3  12   7      116.27       53.51     36.25 o 
  -2  12   7       17.22        3.44     33.35 o 
  -1  12   7       48.32       12.42     33.49 o 
   0  12   7        6.53       19.90     36.01 o 
   1  12   7       13.50      -40.45     31.61 o 
   2  12   7        0.26      -30.68     31.91 o 
   3  12   7        0.46       10.89     40.42 o 
   4  12   7       31.69       41.03     36.26 o 
   5  12   7       37.00        7.94     42.21 o 
   6  12   7       14.40       -2.84     41.23 o 
   7  12   7       34.84      -14.01     49.83 o 
   8  12   7        1.58      -73.26     53.17 o 
  -9  13   7       25.83       39.65     50.83 o 
  -8  13   7       47.02       38.47     49.64 o 
  -7  13   7      157.61      171.26     49.61 o 
  -6  13   7        2.06      -87.34     49.31 o 
  -5  13   7      230.10      338.32     52.41 o 
  -4  13   7      430.75      336.27     50.88 o 
  -3  13   7      498.88      467.55     49.09 o 
  -2  13   7        3.65      -15.00     35.96 o 
  -1  13   7       87.70       29.25     35.96 o 
   0  13   7        9.14       21.98     34.94 o 
   1  13   7        3.05       86.60     36.93 o 
   2  13   7       84.01       81.87     37.57 o 
   3  13   7      249.11      323.36     46.80 o 
   4  13   7       67.37       16.17     42.32 o 
   5  13   7       26.35       39.69     45.26 o 
   6  13   7      144.67      113.14     52.38 o 
  -8  14   7       14.44       85.68     52.60 o 
  -7  14   7       23.88       35.96     49.55 o 
  -6  14   7       49.66        8.93     47.47 o 
  -5  14   7       92.62      139.96     50.08 o 
  -4  14   7        4.88       50.08     45.26 o 
  -3  14   7      133.45      135.81     48.74 o 
  -2  14   7      367.86      400.21     52.64 o 
  -1  14   7      526.18      438.97     53.21 o 
   0  14   7      720.27      748.48     60.20 o 
   1  14   7      555.96      560.23     55.37 o 
   2  14   7      386.55      389.50     52.80 o 
   3  14   7       26.83      102.71     48.70 o 
   4  14   7      217.79      189.61     54.70 o 
   5  14   7      444.54      364.01     63.61 o 
  -6  15   7       23.92       48.83     52.85 o 
  -5  15   7      192.18      239.97     54.66 o 
  -4  15   7      562.47      441.80     58.14 o 
  -3  15   7      722.52      855.48     76.33 o 
  -2  15   7      456.69      415.71     64.96 o 
  -1  15   7      161.24       77.51     49.51 o 
   0  15   7       38.36       18.18     48.23 o 
   1  15   7      256.74      240.10     53.24 o 
   2  15   7      423.75      494.57     62.92 o 
   3  15   7      407.15      334.35     59.27 o 
 -15   0   8      183.82      293.22    126.11 o 
 -14   0   8      160.68      213.95    147.05 o 
 -13   0   8      234.46      205.66    102.00 o 
 -12   0   8      707.06      518.66     97.23 o 
 -11   0   8      220.78      197.59     66.43 o 
 -10   0   8        9.90       -5.80     44.57 o 
  -9   0   8      317.46      238.84     44.67 o 
  -8   0   8      670.69      650.13     57.76 o 
  -7   0   8     3020.16     2783.97    104.95 o 
  -6   0   8      540.17      507.53     47.91 o 
  -5   0   8    13314.22    13597.82    231.69 o 
  -4   0   8    24975.87    24842.08    345.55 o 
  -3   0   8     3463.23     3120.02     58.40 o 
  -2   0   8      550.11      692.62     27.37 o 
  -1   0   8     3821.05     3572.95     65.89 o 
   0   0   8      194.87      134.48     20.39 o 
   1   0   8      887.61      901.76     36.50 o 
   2   0   8     9038.81     9276.58    145.88 o 
   3   0   8    14227.82    14487.29    230.32 o 
   4   0   8      913.40     1076.71     74.13 o 
   5   0   8      864.23      830.40     45.22 o 
   6   0   8      117.12      107.48     35.05 o 
   7   0   8      774.94      747.23     51.63 o 
   8   0   8     1700.60     1776.42    127.41 o 
   9   0   8      468.22      471.20     89.15 o 
  10   0   8      279.16      101.71     93.33 o 
  11   0   8       45.35      124.15    100.44 o 
  12   0   8      292.25      347.40    124.30 o 
 -15   1   8       63.82      138.17     83.15 o 
 -14   1   8      441.52      583.47     96.84 o 
 -13   1   8      335.87      276.78     75.00 o 
 -12   1   8       17.15       69.83     42.03 o 
 -11   1   8      160.97      138.54     39.03 o 
 -10   1   8      182.81      186.08     35.75 o 
  -9   1   8      500.58      503.19     37.26 o 
  -8   1   8      828.13      835.00     32.79 o 
  -7   1   8     4068.37     3821.61     59.87 o 
  -6   1   8     8278.83     8391.76    105.04 o 
  -5   1   8       87.73       75.56     15.71 o 
  -4   1   8     2752.71     2722.27     43.61 o 
  -3   1   8     8590.45     8221.51     86.78 o 
  -2   1   8     3649.54     3592.48     49.40 o 
  -1   1   8     4026.59     3987.04     49.78 o 
   0   1   8    10542.18    10032.47    105.21 o 
   1   1   8     2045.09     2041.16     33.76 o 
   2   1   8      104.06       81.00     15.24 o 
   3   1   8      301.69      374.65     20.56 o 
   4   1   8     3309.33     3135.75     52.78 o 
   5   1   8     1186.48     1317.70     35.70 o 
   6   1   8      125.20      151.20     23.98 o 
   7   1   8      339.08      379.28     31.48 o 
   8   1   8       63.95       89.74     40.26 o 
   9   1   8       32.26       43.47     53.98 o 
  10   1   8      663.39      691.48     90.65 o 
  11   1   8      269.79      265.49     77.97 o 
  12   1   8       35.05      124.09     79.38 o 
 -15   2   8       33.91      -40.35     79.68 o 
 -14   2   8       26.06      152.47     85.82 o 
 -13   2   8       17.13      -30.26     57.98 o 
 -12   2   8       71.98       86.05     44.83 o 
 -11   2   8      225.68      178.50     40.78 o 
 -10   2   8     1062.91     1083.68     49.03 o 
  -9   2   8      696.20      667.79     40.13 o 
  -8   2   8      851.79      901.23     40.71 o 
  -7   2   8     1413.74     1405.60     37.98 o 
  -6   2   8     1373.13     1276.61     32.23 o 
  -5   2   8     6198.67     6882.95     82.18 o 
  -4   2   8     1443.93     1400.58     45.27 o 
  -3   2   8      111.77      118.33     13.55 o 
  -2   2   8     1686.69     1680.79     37.02 o 
  -1   2   8     2685.27     2702.72     41.77 o 
   0   2   8      174.02      184.04     17.01 o 
   1   2   8     2340.76     2122.71     38.32 o 
   2   2   8     2257.72     2238.31     36.77 o 
   3   2   8      342.49      326.97     20.07 o 
   4   2   8      307.40      352.39     21.19 o 
   5   2   8      786.66      860.72     32.08 o 
   6   2   8      554.89      562.04     30.47 o 
   7   2   8       75.77       35.73     26.03 o 
   8   2   8       93.07       81.01     36.52 o 
   9   2   8       95.78       74.32     51.33 o 
  10   2   8      201.13      177.74     69.99 o 
  11   2   8      299.12      338.06     83.95 o 
  12   2   8       29.25      -55.84     72.31 o 
 -15   3   8        4.98       95.04     88.02 o 
 -14   3   8       23.02      -60.77     66.16 o 
 -13   3   8        5.84        1.68     59.84 o 
 -12   3   8      184.20      126.06     48.15 o 
 -11   3   8       31.71       29.90     34.84 o 
 -10   3   8     1906.72     1799.67     67.78 o 
  -9   3   8     1178.28     1251.39     49.55 o 
  -8   3   8      704.25      668.77     34.81 o 
  -7   3   8      229.12      300.73     25.51 o 
  -6   3   8      249.46      265.41     21.91 o 
  -5   3   8      507.67      612.79     24.60 o 
  -4   3   8     1322.61     1498.02     31.71 o 
  -3   3   8       76.89       68.97     13.20 o 
  -2   3   8      353.42      400.40     18.57 o 
  -1   3   8       20.03       25.44     13.13 o 
   0   3   8      391.54      397.35     23.33 o 
   1   3   8     1799.73     1924.32     38.52 o 
   2   3   8     9574.84     9815.89    125.19 o 
   3   3   8      564.29      545.42     23.66 o 
   4   3   8        4.14      -32.77     16.38 o 
   5   3   8       98.84      119.70     21.92 o 
   6   3   8      215.38      255.58     28.77 o 
   7   3   8        0.98      -20.24     30.84 o 
   8   3   8      249.77      264.06     49.43 o 
   9   3   8      116.69      118.77     55.88 o 
  10   3   8        3.77        4.98     55.73 o 
  11   3   8       20.32       32.59     69.00 o 
  12   3   8        4.96      -83.56     68.09 o 
 -15   4   8        7.96      -94.14    110.45 o 
 -14   4   8        5.02       33.55     70.46 o 
 -13   4   8       68.04      -33.40     54.33 o 
 -12   4   8       29.96      -13.95     45.20 o 
 -11   4   8       16.69       25.73     37.16 o 
 -10   4   8      603.54      671.53     45.95 o 
  -9   4   8      328.24      296.97     35.42 o 
  -8   4   8        0.92       -2.77     26.18 o 
  -7   4   8      495.05      528.91     32.67 o 
  -6   4   8     1694.96     1999.56     59.40 o 
  -5   4   8       52.63        3.13     17.22 o 
  -4   4   8     2805.01     2867.55     42.76 o 
  -3   4   8     1259.20     1217.18     28.82 o 
  -2   4   8       29.13       15.75     13.71 o 
  -1   4   8      357.37      414.57     28.48 o 
   0   4   8      561.97      522.23     29.46 o 
   1   4   8        3.68       -4.20     19.91 o 
   2   4   8      224.57      349.89     23.39 o 
   3   4   8        2.19       24.62     18.64 o 
   4   4   8      129.24      146.17     20.52 o 
   5   4   8       44.70       55.53     21.07 o 
   6   4   8      114.16      118.79     31.52 o 
   7   4   8     2352.26     2413.72     76.00 o 
   8   4   8     2528.09     2385.72    153.20 o 
   9   4   8      261.51      259.93     59.28 o 
  10   4   8       16.02      -70.19     53.36 o 
  11   4   8       62.93      -20.91     67.07 o 
  12   4   8       15.66      -72.53     72.52 o 
 -15   5   8        7.22       18.50    102.84 o 
 -14   5   8       22.70      -19.05     79.96 o 
 -13   5   8       13.21       29.87     56.85 o 
 -12   5   8       16.34       31.12     43.47 o 
 -11   5   8        0.60      -23.22     38.80 o 
 -10   5   8        0.33       53.80     34.73 o 
  -9   5   8      924.45     1011.24     49.64 o 
  -8   5   8     2900.64     2645.82     68.90 o 
  -7   5   8     3606.07     3692.22     68.97 o 
  -6   5   8      338.91      259.73     24.68 o 
  -5   5   8       11.19       26.99     18.39 o 
  -4   5   8        1.33       -5.85     16.77 o 
  -3   5   8      413.46      468.12     25.59 o 
  -2   5   8     1530.24     1548.66     38.61 o 
  -1   5   8      905.66      911.28     37.02 o 
   0   5   8      135.02      188.41     31.14 o 
   1   5   8      296.83      346.79     31.40 o 
   2   5   8       31.46       35.24     21.76 o 
   3   5   8      445.39      446.67     34.05 o 
   4   5   8     2833.50     2834.58     61.51 o 
   5   5   8     1913.31     1960.29     53.73 o 
   6   5   8     3192.15     3454.22     69.39 o 
   7   5   8      407.31      352.33     45.05 o 
   8   5   8      478.46      371.12     54.66 o 
   9   5   8      205.26      232.82     59.49 o 
  10   5   8      195.05      257.73     67.22 o 
  11   5   8      149.80      166.60     81.04 o 
 -14   6   8      157.36      256.59     90.15 o 
 -13   6   8        2.58       21.32     57.90 o 
 -12   6   8       30.90      -18.74     42.17 o 
 -11   6   8     1333.91     1414.25     64.96 o 
 -10   6   8     1668.80     1574.90     69.34 o 
  -9   6   8      640.95      659.73     42.20 o 
  -8   6   8      287.10      216.49     29.35 o 
  -7   6   8        0.24       17.24     22.19 o 
  -6   6   8     1580.45     1804.79     49.31 o 
  -5   6   8     1460.80     1278.14     36.75 o 
  -4   6   8     1405.91     1393.64     37.49 o 
  -3   6   8     1359.62     1197.02     36.58 o 
  -2   6   8        2.67      -12.97     19.06 o 
  -1   6   8      112.34      109.00     26.02 o 
   0   6   8     2357.77     2295.55     64.47 o 
   1   6   8     4255.10     4718.78    101.30 o 
   2   6   8     2516.90     2510.87     72.44 o 
   3   6   8      454.83      441.64     35.51 o 
   4   6   8        4.05        9.85     23.54 o 
   5   6   8     1208.97     1291.98     46.89 o 
   6   6   8     1189.23     1134.21     45.85 o 
   7   6   8     1040.42     1126.31     55.39 o 
   8   6   8      165.93      136.07     46.73 o 
   9   6   8      285.08      275.22     64.42 o 
  10   6   8       12.82       86.74     62.47 o 
  11   6   8       17.38      -82.19     71.73 o 
 -14   7   8      301.15      301.11     93.19 o 
 -13   7   8      399.38      472.14     70.53 o 
 -12   7   8      142.04       68.33     57.01 o 
 -11   7   8       42.29       49.61     44.27 o 
 -10   7   8      108.69       58.85     39.61 o 
  -9   7   8      397.09      406.97     45.33 o 
  -8   7   8      196.13      205.11     34.77 o 
  -7   7   8      577.58      559.87     36.98 o 
  -6   7   8      652.17      660.57     33.27 o 
  -5   7   8       68.68       73.56     22.91 o 
  -4   7   8        7.49       -0.10     19.42 o 
  -3   7   8     2859.09     2902.96     56.20 o 
  -2   7   8     2744.14     2684.98     56.47 o 
  -1   7   8     3482.69     3587.21     79.42 o 
   0   7   8     2294.64     2397.66     75.27 o 
   1   7   8      585.87      623.75     44.67 o 
   2   7   8      118.50       72.80     43.43 o 
   3   7   8      384.18      338.11     31.49 o 
   4   7   8      805.11      839.61     35.42 o 
   5   7   8      324.07      440.24     33.90 o 
   6   7   8        2.91      -10.30     30.62 o 
   7   7   8        7.91       33.22     37.92 o 
   8   7   8      176.15      139.31     48.15 o 
   9   7   8      429.88      483.12     67.18 o 
  10   7   8      356.98      337.14     80.82 o 
  11   7   8      145.98      223.32     81.05 o 
 -13   8   8        0.53       24.11     67.63 o 
 -12   8   8      133.27      125.23     50.31 o 
 -11   8   8      306.35      376.07     57.70 o 
 -10   8   8      302.67      271.53     58.28 o 
  -9   8   8      181.58      210.90     41.21 o 
  -8   8   8       52.33       56.94     37.22 o 
  -7   8   8       88.09       42.08     30.46 o 
  -6   8   8       10.38       -6.75     25.71 o 
  -5   8   8      296.12      259.55     28.81 o 
  -4   8   8      340.05      328.75     26.18 o 
  -3   8   8      241.99      233.45     25.01 o 
  -2   8   8      217.39      196.99     26.36 o 
  -1   8   8        6.17      -10.69     21.44 o 
   0   8   8      118.99      108.21     37.16 o 
   1   8   8      596.82      586.39     47.26 o 
   2   8   8      826.79      809.14     62.38 o 
   3   8   8      297.69      269.46     33.26 o 
   4   8   8       66.75       30.42     25.52 o 
   5   8   8       76.52       89.04     29.44 o 
   6   8   8       23.67       37.15     34.48 o 
   7   8   8      264.10      273.53     48.57 o 
   8   8   8      194.03      141.09     60.49 o 
   9   8   8       67.84      130.32     67.76 o 
  10   8   8        1.36      -60.05     68.72 o 
 -13   9   8        4.95       22.49     65.86 o 
 -12   9   8       28.30      -94.63     74.12 o 
 -11   9   8      171.66      204.92     50.49 o 
 -10   9   8      108.16      151.33     50.23 o 
  -9   9   8       14.93      -29.05     37.78 o 
  -8   9   8       66.48        3.78     39.46 o 
  -7   9   8        0.25      -46.75     35.47 o 
  -6   9   8        0.11      -44.72     29.89 o 
  -5   9   8      128.36      146.58     28.24 o 
  -4   9   8       97.27       71.55     31.87 o 
  -3   9   8        4.96       12.82     22.70 o 
  -2   9   8       20.42       37.23     23.94 o 
  -1   9   8       97.69      123.92     24.14 o 
   0   9   8        5.60       22.74     23.03 o 
   1   9   8       24.19       15.65     26.57 o 
   2   9   8      113.84       21.47     25.60 o 
   3   9   8      314.70      334.23     41.16 o 
   4   9   8       65.46       16.26     26.75 o 
   5   9   8       30.59       14.54     30.59 o 
   6   9   8      130.19       98.18     37.68 o 
   7   9   8       88.01       51.41     52.50 o 
   8   9   8       15.19      -69.40     56.36 o 
   9   9   8       68.07       42.39     63.54 o 
  10   9   8       56.17      -67.73     65.10 o 
 -12  10   8       39.89      -35.85     59.21 o 
 -11  10   8       95.73      125.08     57.04 o 
 -10  10   8      103.85       78.13     51.65 o 
  -9  10   8      171.83      176.81     44.67 o 
  -8  10   8       46.48       27.78     38.16 o 
  -7  10   8      120.75      128.54     42.34 o 
  -6  10   8        6.99       -8.43     35.51 o 
  -5  10   8        2.40        1.82     35.76 o 
  -4  10   8      143.07      134.17     35.08 o 
  -3  10   8      735.92      683.84     37.06 o 
  -2  10   8      302.23      255.54     35.80 o 
  -1  10   8       96.70      135.25     39.70 o 
   0  10   8      838.75      909.32     46.86 o 
   1  10   8      488.47      499.35     44.03 o 
   2  10   8      205.24      175.76     32.15 o 
   3  10   8      196.85      239.34     30.63 o 
   4  10   8        3.37      -35.58     28.60 o 
   5  10   8       50.58       95.18     31.18 o 
   6  10   8        7.36      -10.50     38.13 o 
   7  10   8      251.41      234.48     57.84 o 
   8  10   8      188.91       96.88     63.46 o 
   9  10   8      228.76      182.99     69.47 o 
 -11  11   8       24.64      158.11     67.51 o 
 -10  11   8       66.53        5.49     51.91 o 
  -9  11   8      311.20      277.16     52.11 o 
  -8  11   8      606.52      616.83     53.98 o 
  -7  11   8      270.55      345.75     49.04 o 
  -6  11   8        9.00      -41.22     37.80 o 
  -5  11   8       12.96       22.27     35.66 o 
  -4  11   8        2.38       29.35     34.23 o 
  -3  11   8      740.94      866.15     45.82 o 
  -2  11   8     2079.72     2218.57     66.08 o 
  -1  11   8     3170.34     3256.09     71.83 o 
   0  11   8      559.62      521.42     43.12 o 
   1  11   8       34.73      -13.80     27.58 o 
   2  11   8      312.29      307.16     35.66 o 
   3  11   8      347.54      298.43     36.14 o 
   4  11   8      163.58      198.69     40.34 o 
   5  11   8       55.78       28.86     34.08 o 
   6  11   8       95.79      128.96     42.74 o 
   7  11   8       76.74       47.86     47.96 o 
   8  11   8        1.21       15.50     56.09 o 
 -10  12   8      537.25      517.94     75.52 o 
  -9  12   8      207.68      235.70     53.64 o 
  -8  12   8       92.76       86.84     47.56 o 
  -7  12   8        5.35      -84.65     42.33 o 
  -6  12   8        7.94      -48.49     39.76 o 
  -5  12   8        3.75      -48.35     37.60 o 
  -4  12   8      346.49      315.03     40.89 o 
  -3  12   8     1006.45     1026.26     59.55 o 
  -2  12   8      485.19      431.54     40.97 o 
  -1  12   8       17.73       -4.05     33.12 o 
   0  12   8      329.16      284.82     42.63 o 
   1  12   8     1411.65     1425.06     54.80 o 
   2  12   8     1246.34     1233.01     52.61 o 
   3  12   8      120.66       91.90     34.05 o 
   4  12   8        2.59       -4.31     36.02 o 
   5  12   8       82.32        9.94     44.48 o 
   6  12   8      338.53      359.57     63.05 o 
   7  12   8      328.02      369.68     60.39 o 
  -9  13   8       22.23       14.63     53.39 o 
  -8  13   8      391.81      442.87     64.05 o 
  -7  13   8      501.93      560.44     58.83 o 
  -6  13   8      366.48      417.71     60.60 o 
  -5  13   8      303.80      376.45     53.78 o 
  -4  13   8      118.48      127.49     43.04 o 
  -3  13   8        6.64       13.21     39.37 o 
  -2  13   8       36.67       20.12     35.10 o 
  -1  13   8       17.76      -54.13     34.26 o 
   0  13   8        5.23       10.48     35.01 o 
   1  13   8        2.68       -8.55     34.27 o 
   2  13   8       33.70       -4.52     35.30 o 
   3  13   8      410.94      434.29     47.21 o 
   4  13   8      504.41      522.17     69.89 o 
   5  13   8      282.30      227.78     64.61 o 
   6  13   8      146.07      148.30     53.55 o 
  -7  14   8       91.26       43.35     51.17 o 
  -6  14   8      308.34      280.73     55.80 o 
  -5  14   8      364.66      365.22     57.37 o 
  -4  14   8      333.63      299.33     56.17 o 
  -3  14   8      117.79       82.12     44.68 o 
  -2  14   8        9.89       40.03     45.05 o 
  -1  14   8       46.78       58.54     43.86 o 
   0  14   8       58.00      142.29     46.31 o 
   1  14   8        1.45      -44.48     42.06 o 
   2  14   8        3.18       15.53     51.33 o 
   3  14   8        0.65       55.58     48.48 o 
   4  14   8        0.07       39.35     54.11 o 
  -5  15   8       33.92        6.32     48.10 o 
  -4  15   8      390.67      367.77     56.50 o 
  -3  15   8      322.66      276.17     55.08 o 
  -2  15   8       20.74      -54.51     45.53 o 
  -1  15   8        0.26      -28.64     45.68 o 
   0  15   8        0.03      -11.22     48.67 o 
   1  15   8       30.30       -2.91     83.17 o 
   2  15   8      141.00      141.19     53.43 o 
 -15   1   9       98.70      117.67     87.34 o 
 -14   1   9       11.69      -41.61     72.74 o 
 -13   1   9      399.94      382.00     71.07 o 
 -12   1   9      323.80      345.24     63.83 o 
 -11   1   9      385.05      389.64     49.01 o 
 -10   1   9       40.87       -4.85     28.61 o 
  -9   1   9      338.72      288.10     32.16 o 
  -8   1   9       20.77       10.85     23.06 o 
  -7   1   9       12.21       -6.67     19.13 o 
  -6   1   9       14.53       24.33     17.15 o 
  -5   1   9     4959.01     4938.02     66.75 o 
  -4   1   9     8471.95     8799.65     96.55 o 
  -3   1   9     1512.57     1464.20     30.40 o 
  -2   1   9      525.49      665.35     20.09 o 
  -1   1   9      290.60      307.94     17.39 o 
   0   1   9      912.70     1015.40     23.33 o 
   1   1   9       62.12       49.18     18.97 o 
   2   1   9       45.96       66.04     15.20 o 
   3   1   9     1931.60     1975.96     36.67 o 
   4   1   9     2450.93     2592.07     48.83 o 
   5   1   9       47.84       32.15     21.53 o 
   6   1   9      175.85      139.72     26.26 o 
   7   1   9      543.05      571.55     38.75 o 
   8   1   9        0.30      -53.44     41.54 o 
   9   1   9        3.67      -43.62     56.03 o 
  10   1   9       93.70       97.07     69.14 o 
  11   1   9       96.79      127.07     77.31 o 
  12   1   9      220.30      145.37     83.98 o 
 -15   2   9      181.73      226.18     91.52 o 
 -14   2   9      204.88      261.12     81.15 o 
 -13   2   9       92.97        7.93     60.48 o 
 -12   2   9      186.46      221.72     55.52 o 
 -11   2   9      253.45      263.60     46.00 o 
 -10   2   9     1629.89     1705.12     56.35 o 
  -9   2   9      653.85      716.40     38.42 o 
  -8   2   9     2908.32     2895.67     59.33 o 
  -7   2   9     3404.07     3333.02     58.38 o 
  -6   2   9       14.31       -9.39     21.66 o 
  -5   2   9       50.24       24.49     16.01 o 
  -4   2   9       32.39       68.08     16.25 o 
  -3   2   9     4891.10     5082.64     61.29 o 
  -2   2   9     5592.30     5402.42     67.73 o 
  -1   2   9     1449.98     1361.42     28.04 o 
   0   2   9      142.75      115.76     16.08 o 
   1   2   9     2387.11     2092.37     38.08 o 
   2   2   9      878.51     1012.05     25.72 o 
   3   2   9     2022.22     1924.00     41.22 o 
   4   2   9     2842.21     2973.03     50.63 o 
   5   2   9      311.24      310.18     25.18 o 
   6   2   9        5.79       44.41     22.00 o 
   7   2   9      363.53      383.22     38.60 o 
   8   2   9      263.18      295.29     53.47 o 
   9   2   9      652.32      806.54     88.94 o 
  10   2   9      279.63      493.91     83.55 o 
  11   2   9       10.43       58.30     74.11 o 
  12   2   9        0.17       24.13     69.39 o 
 -15   3   9        0.45      -55.66    125.47 o 
 -14   3   9       63.98       93.28     72.37 o 
 -13   3   9        5.54       -1.41     64.66 o 
 -12   3   9      147.37       95.01     56.66 o 
 -11   3   9     1616.50     1750.46     62.62 o 
 -10   3   9     1432.03     1430.28     60.46 o 
  -9   3   9       23.89       52.03     28.62 o 
  -8   3   9       33.23       88.53     24.25 o 
  -7   3   9     2059.78     2106.03     50.79 o 
  -6   3   9     3186.74     2952.64     56.32 o 
  -5   3   9     1420.69     1286.92     35.03 o 
  -4   3   9     3299.42     3303.54     51.28 o 
  -3   3   9      284.35      294.21     19.96 o 
  -2   3   9        2.90       10.18     14.35 o 
  -1   3   9       54.47       -7.33     14.40 o 
   0   3   9       14.18        1.74     15.30 o 
   1   3   9       64.46       26.21     17.23 o 
   2   3   9      561.43      580.39     23.84 o 
   3   3   9      218.27      237.37     18.86 o 
   4   3   9     1822.46     1793.81     40.40 o 
   5   3   9     2190.16     2169.81     48.54 o 
   6   3   9     1522.72     1577.58     49.34 o 
   7   3   9     1236.70     1287.81     56.05 o 
   8   3   9      325.13      292.09     51.38 o 
   9   3   9       18.32       -2.37     51.54 o 
  10   3   9      319.00      275.88     83.53 o 
  11   3   9      195.44      397.47    147.66 o 
 -15   4   9      157.28      245.10    112.50 o 
 -14   4   9      223.92      400.65     95.97 o 
 -13   4   9       69.98       92.87     61.73 o 
 -12   4   9       19.75      -10.15     46.45 o 
 -11   4   9        8.79      -16.11     36.75 o 
 -10   4   9        4.34       69.07     37.20 o 
  -9   4   9     1254.96     1370.25     53.01 o 
  -8   4   9     4092.97     4183.54     73.09 o 
  -7   4   9     5266.93     4894.03     83.92 o 
  -6   4   9      144.29      136.26     23.70 o 
  -5   4   9       14.10      -32.88     16.44 o 
  -4   4   9     3249.00     3218.99     48.95 o 
  -3   4   9     1090.58     1092.16     28.69 o 
  -2   4   9      763.19      727.90     23.15 o 
  -1   4   9      700.08      731.39     26.59 o 
   0   4   9      437.29      426.64     54.38 o 
   1   4   9      204.51      262.54     23.54 o 
   2   4   9      150.53      103.33     16.60 o 
   3   4   9     2951.41     2787.40     57.74 o 
   4   4   9      830.54      772.40     37.47 o 
   5   4   9      132.94      150.43     24.65 o 
   6   4   9       36.42       28.02     27.20 o 
   7   4   9     2595.33     2598.15     88.97 o 
   8   4   9     1955.17     2217.62    115.19 o 
   9   4   9       87.78      -12.78     66.87 o 
  10   4   9      126.01      106.00     63.76 o 
  11   4   9      137.02      127.55     79.12 o 
 -14   5   9      170.10      234.03     90.14 o 
 -13   5   9       63.66       68.14     68.91 o 
 -12   5   9      106.98       81.59     44.49 o 
 -11   5   9      254.55      351.21     48.90 o 
 -10   5   9        4.89      -44.11     36.56 o 
  -9   5   9      763.67      813.17     47.62 o 
  -8   5   9     1217.17     1247.58     49.12 o 
  -7   5   9      112.20       87.26     25.60 o 
  -6   5   9      571.45      607.83     30.96 o 
  -5   5   9      260.58      202.40     21.44 o 
  -4   5   9       78.17       95.42     19.96 o 
  -3   5   9       38.05       66.19     21.93 o 
  -2   5   9      911.19      915.72     27.91 o 
  -1   5   9      107.16      125.65     23.33 o 
   0   5   9      134.50      160.92     26.22 o 
   1   5   9        5.74       -8.41     22.93 o 
   2   5   9      895.56      866.95     31.57 o 
   3   5   9      325.24      391.06     34.38 o 
   4   5   9      370.70      361.02     28.60 o 
   5   5   9      838.30      891.55     47.63 o 
   6   5   9     1000.88      903.57     45.62 o 
   7   5   9      337.57      372.77     46.25 o 
   8   5   9       89.16      164.00     55.78 o 
   9   5   9       35.91       -9.53     53.63 o 
  10   5   9       17.35      -31.86     56.47 o 
  11   5   9        5.01      -76.08     66.18 o 
 -14   6   9       63.50       84.92     75.95 o 
 -13   6   9      132.31       71.80     64.45 o 
 -12   6   9        4.62      -74.76     47.16 o 
 -11   6   9        1.68       23.10     40.49 o 
 -10   6   9       33.37      -29.34     36.64 o 
  -9   6   9      178.66      185.86     36.83 o 
  -8   6   9       43.82       62.22     27.30 o 
  -7   6   9      140.08      160.35     27.92 o 
  -6   6   9       18.16       -3.67     24.83 o 
  -5   6   9       13.07        6.15     23.45 o 
  -4   6   9       19.13       17.94     20.12 o 
  -3   6   9       74.31       90.88     27.18 o 
  -2   6   9      181.48      140.29     22.67 o 
  -1   6   9      322.26      320.61     31.81 o 
   0   6   9     2119.36     2680.81     78.55 o 
   1   6   9       31.99       -4.63     30.22 o 
   2   6   9        9.67       -7.00     31.16 o 
   3   6   9        7.43        5.02     24.06 o 
   4   6   9      107.05      150.56     27.08 o 
   5   6   9      158.85      155.24     30.78 o 
   6   6   9      219.57      208.90     38.30 o 
   7   6   9      192.55      109.34     40.05 o 
   8   6   9       13.96      -43.60     45.15 o 
   9   6   9      150.07      156.53     60.87 o 
  10   6   9        0.31       43.43     61.38 o 
  11   6   9        1.11       10.79     77.01 o 
 -14   7   9        1.88      -59.16    105.38 o 
 -13   7   9      139.52      160.55     67.23 o 
 -12   7   9      141.98      154.48     54.30 o 
 -11   7   9      297.47      250.95     50.58 o 
 -10   7   9       80.75      109.00     42.96 o 
  -9   7   9        6.78       16.14     37.44 o 
  -8   7   9        1.90      -23.96     32.42 o 
  -7   7   9        7.76       51.49     26.03 o 
  -6   7   9       53.73       40.76     25.06 o 
  -5   7   9      220.76      143.18     26.34 o 
  -4   7   9      518.15      520.49     30.59 o 
  -3   7   9       54.98       25.23     21.17 o 
  -2   7   9       37.78       68.41     28.25 o 
  -1   7   9      242.76      232.88     31.93 o 
   0   7   9      782.70      854.03     52.57 o 
   1   7   9      251.22      275.12     39.68 o 
   2   7   9      286.47      295.08     41.06 o 
   3   7   9        0.00      -27.67     29.30 o 
   4   7   9       44.45       51.27     25.31 o 
   5   7   9       27.83       -2.33     29.24 o 
   6   7   9        1.83      -64.70     32.73 o 
   7   7   9        1.27      -46.78     41.31 o 
   8   7   9       41.24       65.25     53.19 o 
   9   7   9        1.36      -28.08     62.23 o 
  10   7   9       48.11       74.81     75.99 o 
 -13   8   9      386.49      497.64     86.21 o 
 -12   8   9      158.20      201.67     57.51 o 
 -11   8   9        9.04       20.35     47.27 o 
 -10   8   9      903.19      992.69     64.70 o 
  -9   8   9     1416.76     1336.56     64.91 o 
  -8   8   9      171.46      235.89     42.84 o 
  -7   8   9      160.83      207.05     33.61 o 
  -6   8   9        3.82        3.40     25.79 o 
  -5   8   9       19.16       10.28     23.14 o 
  -4   8   9     1951.26     2016.35     51.22 o 
  -3   8   9     5454.35     5648.80     87.48 o 
  -2   8   9     4600.48     4798.05     84.60 o 
  -1   8   9     2065.45     2177.33     65.22 o 
   0   8   9        3.47      -53.57     35.04 o 
   1   8   9     1697.68     1769.24     68.35 o 
   2   8   9     1427.35     1253.52     65.13 o 
   3   8   9      331.42      297.81     32.42 o 
   4   8   9      296.12      299.45     29.58 o 
   5   8   9      112.93       98.51     31.56 o 
   6   8   9       39.47      -19.21     35.74 o 
   7   8   9        0.66      -18.42     42.33 o 
   8   8   9      116.63       74.16     59.07 o 
   9   8   9      258.50      211.69     71.18 o 
  10   8   9      163.94      197.74     77.24 o 
 -13   9   9       58.69       66.28     73.71 o 
 -12   9   9      396.67      483.78     70.75 o 
 -11   9   9      627.70      714.41     62.32 o 
 -10   9   9      745.13      716.75     62.49 o 
  -9   9   9       55.40      -11.27     41.41 o 
  -8   9   9      683.80      640.47     51.77 o 
  -7   9   9      868.17      879.95     54.81 o 
  -6   9   9       66.89       28.31     32.25 o 
  -5   9   9      313.78      328.99     33.64 o 
  -4   9   9      245.24      246.87     30.55 o 
  -3   9   9        7.63        5.91     23.37 o 
  -2   9   9      242.97      244.36     29.71 o 
  -1   9   9     1439.99     1570.26     53.41 o 
   0   9   9     3719.03     3947.79    101.37 o 
   1   9   9     2844.20     2915.61     88.75 o 
   2   9   9      405.61      369.50     42.91 o 
   3   9   9       69.78       74.73     32.84 o 
   4   9   9       48.52       76.28     27.05 o 
   5   9   9      133.04      188.11     35.66 o 
   6   9   9      797.38      870.05     67.70 o 
   7   9   9      344.43      417.54     66.76 o 
   8   9   9       67.52       -2.30     75.33 o 
   9   9   9       36.79      -18.40     61.53 o 
 -12  10   9       34.09       71.30     62.21 o 
 -11  10   9       13.32       69.58     63.37 o 
 -10  10   9      238.47      199.42     52.70 o 
  -9  10   9      481.03      507.94     66.28 o 
  -8  10   9      346.84      305.74     51.46 o 
  -7  10   9       18.11       14.84     38.97 o 
  -6  10   9       19.91       34.94     39.47 o 
  -5  10   9      135.78      151.35     36.95 o 
  -4  10   9     1088.06     1060.70     49.93 o 
  -3  10   9     1033.19     1070.24     44.24 o 
  -2  10   9     1291.22     1289.94     60.86 o 
  -1  10   9     1024.30     1058.41     47.72 o 
   0  10   9       23.02      -18.34     33.76 o 
   1  10   9      269.48      200.42     45.72 o 
   2  10   9      496.20      549.09     61.97 o 
   3  10   9      461.02      460.86     38.30 o 
   4  10   9      268.17      287.36     41.91 o 
   5  10   9      204.46      222.15     37.98 o 
   6  10   9       55.99       -5.44     44.89 o 
   7  10   9       62.77      -57.82     52.82 o 
   8  10   9      180.77      183.98     66.88 o 
 -11  11   9      293.35      330.98     73.92 o 
 -10  11   9      163.18      106.44     55.38 o 
  -9  11   9       14.91       63.33     47.73 o 
  -8  11   9        1.09        2.85     43.08 o 
  -7  11   9       71.48       57.41     42.81 o 
  -6  11   9      337.24      289.31     45.35 o 
  -5  11   9      520.85      528.47     45.85 o 
  -4  11   9      317.28      310.72     38.57 o 
  -3  11   9      112.12      126.11     34.77 o 
  -2  11   9      681.99      559.18     45.90 o 
  -1  11   9     1134.07     1181.04     61.89 o 
   0  11   9      662.57      585.11     40.08 o 
   1  11   9      417.01      407.90     43.34 o 
   2  11   9      230.91      205.57     40.28 o 
   3  11   9       82.13       64.82     35.84 o 
   4  11   9        9.71       32.49     33.76 o 
   5  11   9       78.05       79.62     34.36 o 
   6  11   9       55.27      117.30     42.60 o 
   7  11   9        0.63       37.03     54.02 o 
   8  11   9       12.54       93.44     54.65 o 
 -10  12   9       37.95        6.97     61.81 o 
  -9  12   9        0.80      -27.95     55.06 o 
  -8  12   9        0.67       15.57     47.63 o 
  -7  12   9      104.93       31.53     47.46 o 
  -6  12   9       41.56       31.35     43.22 o 
  -5  12   9        1.16       64.81     41.65 o 
  -4  12   9        9.06        3.89     35.55 o 
  -3  12   9        0.01       40.95     34.74 o 
  -2  12   9        1.85      -32.23     32.16 o 
  -1  12   9        1.08      -59.66     29.88 o 
   0  12   9       13.03       19.23     30.16 o 
   1  12   9        8.04       -6.03     29.74 o 
   2  12   9       51.20       -8.77     32.00 o 
   3  12   9       13.85       -3.44     32.93 o 
   4  12   9        0.58       40.09     36.86 o 
   5  12   9        5.94       21.78     38.74 o 
   6  12   9       25.15       10.12     48.94 o 
   7  12   9       65.28        0.67     51.61 o 
  -9  13   9      129.25       49.99     60.51 o 
  -8  13   9      183.15      139.06     52.54 o 
  -7  13   9        1.38       43.24     49.06 o 
  -6  13   9      220.95      162.72     51.54 o 
  -5  13   9       29.59       30.73     43.60 o 
  -4  13   9       45.31       68.53     40.37 o 
  -3  13   9      207.80      158.75     43.44 o 
  -2  13   9      371.95      395.17     42.52 o 
  -1  13   9      136.52      106.25     36.41 o 
   0  13   9      115.79      109.48     35.97 o 
   1  13   9      170.43      162.13     46.19 o 
   2  13   9       95.15       20.90     36.40 o 
   3  13   9       60.78       44.71     39.14 o 
   4  13   9        7.49      -16.15     44.71 o 
   5  13   9      142.24      162.38     45.63 o 
  -7  14   9       38.79       52.10     56.87 o 
  -6  14   9        9.19       -1.44     49.81 o 
  -5  14   9       82.58       19.86     45.98 o 
  -4  14   9      383.80      335.86     53.82 o 
  -3  14   9      240.35      121.08     46.67 o 
  -2  14   9      105.02       75.94     44.98 o 
  -1  14   9       77.30      103.67     44.45 o 
   0  14   9       47.37      -12.06     43.84 o 
   1  14   9        0.53      -60.32     61.22 o 
   2  14   9      110.81       90.06     48.04 o 
   3  14   9      366.49      452.63     60.18 o 
   4  14   9      211.17      207.80     55.19 o 
  -4  15   9       71.51       68.98     50.64 o 
  -3  15   9       34.24      -22.82     50.05 o 
  -2  15   9        1.06        0.86     49.31 o 
  -1  15   9      257.80      250.17     70.39 o 
   0  15   9      531.89      525.08     59.76 o 
   1  15   9      315.88      326.68     56.64 o 
 -15   0  10       54.36      -28.88    113.56 o 
 -14   0  10      310.36      138.03    108.87 o 
 -13   0  10      656.49      595.60    114.38 o 
 -12   0  10       14.05     -117.27     70.41 o 
 -11   0  10       16.95      -24.76     55.23 o 
  -9   0  10      841.18      815.26     71.58 o 
  -8   0  10     1963.46     2075.70     80.96 o 
  -7   0  10     1872.26     1914.20     92.19 o 
  -6   0  10     1087.18      969.53     48.36 o 
  -5   0  10      244.95      284.13     28.98 o 
  -4   0  10    16497.87    16733.78    232.03 o 
  -3   0  10    12015.00    10759.23    154.77 o 
  -2   0  10      498.16      455.99     28.95 o 
  -1   0  10      446.12      370.39     26.82 o 
   0   0  10     2215.06     2100.45     54.40 o 
   1   0  10      668.29      608.71     35.10 o 
   2   0  10       40.59       19.42     22.40 o 
   3   0  10     3920.09     3826.49     83.44 o 
   4   0  10     1454.49     1597.78     56.01 o 
   5   0  10      882.14      969.50     50.24 o 
   6   0  10      382.92      417.92     51.31 o 
   7   0  10      249.23      285.48     49.82 o 
   8   0  10        3.54       -0.41     67.02 o 
   9   0  10        4.29     -115.05     83.93 o 
  10   0  10      690.13      724.98    135.42 o 
  11   0  10     1211.19     1165.98    169.38 o 
 -15   1  10      132.88      164.55     89.15 o 
 -14   1  10      164.47       90.04     74.43 o 
 -13   1  10        9.44      -18.25     56.73 o 
 -12   1  10       22.56       68.50     54.49 o 
 -11   1  10        8.12       67.28     34.98 o 
 -10   1  10       47.65       25.29     33.85 o 
  -9   1  10      450.00      519.72     44.64 o 
  -8   1  10     1580.90     1703.22     53.38 o 
  -7   1  10       76.91       46.57     21.36 o 
  -6   1  10     1612.42     1668.23     41.47 o 
  -5   1  10     6461.26     6330.58     84.39 o 
  -4   1  10     5583.78     6121.05     75.34 o 
  -3   1  10     3943.38     3724.39     51.64 o 
  -2   1  10        8.07        3.09     14.56 o 
  -1   1  10      742.83      693.92     21.54 o 
   0   1  10       10.24        7.96     13.72 o 
   1   1  10     2141.72     2002.28     37.84 o 
   2   1  10     3255.63     3039.86     47.24 o 
   3   1  10     1740.74     1940.88     38.68 o 
   4   1  10     1306.74     1366.17     38.45 o 
   5   1  10       11.72        9.12     22.03 o 
   6   1  10      617.55      551.51     34.76 o 
   7   1  10     2019.28     2135.75     63.12 o 
   8   1  10     1529.57     1370.17     93.27 o 
   9   1  10      737.37      840.47    118.95 o 
  10   1  10        0.74      -14.87     66.67 o 
  11   1  10       84.56       77.79     76.68 o 
 -15   2  10       19.54      144.69     88.61 o 
 -14   2  10       45.42       12.01     79.08 o 
 -13   2  10      125.84      192.43     71.88 o 
 -12   2  10       59.87      128.23     52.82 o 
 -11   2  10      127.12       89.38     36.78 o 
 -10   2  10       20.36       31.53     35.81 o 
  -9   2  10       82.48        9.62     32.05 o 
  -8   2  10      791.85      855.73     36.42 o 
  -7   2  10      865.95      728.89     32.59 o 
  -6   2  10      396.18      434.39     32.31 o 
  -5   2  10      477.77      503.04     26.24 o 
  -4   2  10     1293.25     1363.72     33.91 o 
  -3   2  10      610.14      549.45     20.19 o 
  -2   2  10     1140.31     1057.31     26.78 o 
  -1   2  10       13.22      -25.72     13.44 o 
   0   2  10       16.31      -16.08     13.46 o 
   1   2  10      378.17      332.92     19.95 o 
   2   2  10       52.22       41.11     16.37 o 
   3   2  10        1.02       66.01     18.31 o 
   4   2  10      646.42      709.57     30.24 o 
   5   2  10     2850.30     2782.78     57.72 o 
   6   2  10     1315.73     1471.13     50.42 o 
   7   2  10       34.68      -13.20     39.49 o 
   8   2  10      333.10      355.27     72.05 o 
   9   2  10      833.57      881.63     87.00 o 
  10   2  10      338.11      427.60     96.28 o 
  11   2  10        0.64      -53.76     89.40 o 
 -15   3  10       16.56      172.56    108.45 o 
 -14   3  10        6.26      -85.98     81.91 o 
 -13   3  10        3.96       21.08     58.09 o 
 -12   3  10      156.34       33.66     51.51 o 
 -11   3  10       14.64       34.18     36.65 o 
 -10   3  10       28.93       45.57     36.22 o 
  -9   3  10      188.05      146.66     28.82 o 
  -8   3  10      111.30       49.09     27.79 o 
  -7   3  10      216.70      197.40     27.38 o 
  -6   3  10       64.92       20.91     21.28 o 
  -5   3  10      429.96      406.50     26.70 o 
  -4   3  10       13.54       29.01     16.20 o 
  -3   3  10     6051.23     5818.81     81.89 o 
  -2   3  10     1475.42     1513.65     44.18 o 
  -1   3  10       82.47       64.09     17.29 o 
   0   3  10      449.82      599.36     24.22 o 
   1   3  10      594.97      581.69     30.00 o 
   2   3  10       29.05       27.93     16.73 o 
   3   3  10      325.70      349.61     24.53 o 
   4   3  10       27.20       37.08     21.47 o 
   5   3  10      121.88      139.19     25.55 o 
   6   3  10        5.89       25.07     41.05 o 
   7   3  10       11.44      -15.26     41.43 o 
   8   3  10       32.01       16.02     50.15 o 
   9   3  10       63.13      103.31     63.18 o 
  10   3  10       10.69       46.94     62.97 o 
  11   3  10        3.34       99.19     74.57 o 
 -15   4  10       31.37       83.05    102.73 o 
 -14   4  10        3.11        1.01     79.66 o 
 -13   4  10       28.50        3.93     71.92 o 
 -12   4  10      165.41      120.40     70.61 o 
 -11   4  10      243.49      265.71     44.08 o 
 -10   4  10      298.09      267.15     40.56 o 
  -9   4  10     2484.33     2443.50     67.21 o 
  -8   4  10      859.24      869.00     39.12 o 
  -7   4  10      721.84      746.17     36.03 o 
  -6   4  10      210.19      188.08     25.14 o 
  -5   4  10      230.18      218.10     21.09 o 
  -4   4  10     1989.73     1890.98     40.84 o 
  -3   4  10      629.10      731.63     24.25 o 
  -2   4  10      466.70      475.65     32.08 o 
  -1   4  10     1342.77     1339.79     35.88 o 
   0   4  10      132.05      136.51     19.70 o 
   1   4  10      506.83      550.33     27.55 o 
   2   4  10      459.16      443.94     33.31 o 
   3   4  10      346.67      444.54     26.09 o 
   4   4  10      353.45      375.43     29.44 o 
   5   4  10      339.17      349.02     28.08 o 
   6   4  10      461.63      559.43     64.81 o 
   7   4  10      185.65      172.13     48.17 o 
   8   4  10       72.22       78.79     52.43 o 
   9   4  10       94.66      115.69     61.56 o 
  10   4  10       13.85       67.30     64.94 o 
  11   4  10       30.90      -83.43     71.03 o 
 -14   5  10       92.93      144.17     73.90 o 
 -13   5  10       77.92      116.56     70.39 o 
 -12   5  10       16.59       -0.38     57.53 o 
 -11   5  10      156.12      148.36     41.40 o 
 -10   5  10     1308.74     1280.33     61.23 o 
  -9   5  10     1319.16     1541.39     54.27 o 
  -8   5  10      197.07      190.49     31.15 o 
  -7   5  10       77.14       38.48     26.59 o 
  -6   5  10      917.67     1006.72     36.20 o 
  -5   5  10     3461.63     3316.55     64.29 o 
  -4   5  10     1526.84     1880.64     43.18 o 
  -3   5  10      212.26      122.89     21.50 o 
  -2   5  10      312.25      398.00     23.76 o 
  -1   5  10      185.78      171.02     27.86 o 
   0   5  10      163.40      162.36     25.58 o 
   1   5  10     1246.36     1381.37     47.62 o 
   2   5  10      457.79      446.22     32.49 o 
   3   5  10     1598.28     1730.90     48.75 o 
   4   5  10      217.57      221.78     32.21 o 
   5   5  10      131.28       75.20     29.27 o 
   6   5  10        3.43      -70.36     35.58 o 
   7   5  10      107.79       65.47     45.16 o 
   8   5  10       95.09       74.31     55.45 o 
   9   5  10       44.60       11.95     56.24 o 
  10   5  10       19.31       23.41     65.42 o 
 -14   6  10      142.19       57.96     68.72 o 
 -13   6  10      145.06      144.11     66.46 o 
 -12   6  10      102.85       45.28     54.18 o 
 -11   6  10      295.61      315.87     49.51 o 
 -10   6  10      106.50      112.78     40.80 o 
  -9   6  10      156.39      126.71     34.18 o 
  -8   6  10      551.41      649.54     42.21 o 
  -7   6  10     2994.49     2917.96     64.71 o 
  -6   6  10     4066.84     3926.03     72.59 o 
  -5   6  10     1136.91     1266.99     39.38 o 
  -4   6  10       42.51       11.87     21.47 o 
  -3   6  10      309.82      278.28     27.86 o 
  -2   6  10     1706.26     1745.76     57.88 o 
  -1   6  10     1868.20     2120.69     62.67 o 
   0   6  10     2242.31     2457.32     70.87 o 
   1   6  10      405.71      335.39     33.83 o 
   2   6  10      105.04      119.28     36.24 o 
   3   6  10     1966.47     1782.41     52.16 o 
   4   6  10     3915.04     4062.23     79.58 o 
   5   6  10     1438.45     1550.22     54.09 o 
   6   6  10      397.20      481.53     52.67 o 
   7   6  10      107.80      106.46     47.06 o 
   8   6  10       57.57       19.55     62.40 o 
   9   6  10       65.18       36.24     58.56 o 
  10   6  10      225.20      183.61    113.98 o 
 -14   7  10       33.62      172.38     73.89 o 
 -13   7  10       20.50      126.51     65.63 o 
 -12   7  10      164.81      185.86     59.54 o 
 -11   7  10      350.18      354.03     52.04 o 
 -10   7  10      594.36      701.31     74.62 o 
  -9   7  10      382.95      382.69     46.38 o 
  -8   7  10      937.19      998.94     54.05 o 
  -7   7  10      682.91      731.48     42.02 o 
  -6   7  10        7.10       -2.63     24.95 o 
  -5   7  10      157.93      139.62     25.02 o 
  -4   7  10      532.31      561.50     31.75 o 
  -3   7  10     1948.39     1926.93     53.50 o 
  -2   7  10     2074.17     2174.84     61.62 o 
  -1   7  10      323.08      307.42     34.96 o 
   0   7  10      564.45      552.75     49.25 o 
   1   7  10     2624.57     2643.50     80.86 o 
   2   7  10     2292.85     2208.93     80.65 o 
   3   7  10       92.67       88.28     28.76 o 
   4   7  10       87.63       44.80     26.14 o 
   5   7  10      123.67      147.16     34.42 o 
   6   7  10      183.88      190.28     41.68 o 
   7   7  10      311.78      271.51     53.37 o 
   8   7  10      550.11      678.18     75.60 o 
   9   7  10      438.05      400.88     78.84 o 
  10   7  10      224.92      379.40    110.38 o 
 -13   8  10      446.87      403.10     92.88 o 
 -12   8  10      279.56      249.05     70.93 o 
 -11   8  10       71.86       71.12     50.09 o 
 -10   8  10      107.94      154.55     51.68 o 
  -9   8  10        7.71       27.38     41.21 o 
  -8   8  10      192.30      174.38     43.50 o 
  -7   8  10       92.14       39.36     33.64 o 
  -6   8  10      150.02      187.91     35.13 o 
  -5   8  10       55.36       85.21     27.04 o 
  -4   8  10       28.44       16.58     23.81 o 
  -3   8  10        8.46        6.49     25.49 o 
  -2   8  10      443.14      445.42     30.50 o 
  -1   8  10      832.86      731.19     51.05 o 
   0   8  10      457.56      444.51     50.34 o 
   1   8  10       27.00        5.96     39.68 o 
   2   8  10      211.94      222.89     45.41 o 
   3   8  10      136.81      153.80     37.26 o 
   4   8  10        1.34      -38.01     26.23 o 
   5   8  10        1.41       11.58     36.65 o 
   6   8  10       85.45       26.03     42.05 o 
   7   8  10      183.31       27.67     45.38 o 
   8   8  10      201.61      157.37     62.94 o 
   9   8  10        7.02       -3.24     64.83 o 
 -12   9  10        0.86      -11.92     63.43 o 
 -11   9  10        2.12       21.88     52.30 o 
 -10   9  10       38.19       47.38     47.75 o 
  -9   9  10       10.85       15.57     44.19 o 
  -8   9  10       63.43       -0.85     39.31 o 
  -7   9  10       71.72       96.22     39.67 o 
  -6   9  10      285.32      233.97     37.22 o 
  -5   9  10       10.64       -5.04     31.07 o 
  -4   9  10       31.56       52.95     26.20 o 
  -3   9  10      110.76      123.12     25.14 o 
  -2   9  10       43.58       83.23     26.90 o 
  -1   9  10       87.32       90.03     41.38 o 
   0   9  10       30.91      -27.14     38.00 o 
   1   9  10      172.94      285.31     45.95 o 
   2   9  10      156.77      116.50     45.67 o 
   3   9  10       72.83        4.03     37.74 o 
   4   9  10       61.64      106.59     34.34 o 
   5   9  10       20.76       42.59     33.96 o 
   6   9  10       25.07        0.77     41.90 o 
   7   9  10        8.58        5.26     50.61 o 
   8   9  10       82.30      152.18     64.32 o 
   9   9  10       44.10      -40.96     64.69 o 
 -12  10  10      194.85      179.90     82.55 o 
 -11  10  10       47.01       92.05     64.66 o 
 -10  10  10       65.87       57.83     59.75 o 
  -9  10  10      334.53      337.41     51.92 o 
  -8  10  10       73.13       63.85     43.41 o 
  -7  10  10       76.21       -6.88     40.39 o 
  -6  10  10      205.30      132.09     37.92 o 
  -5  10  10       78.89       57.48     35.40 o 
  -4  10  10      186.09      184.40     33.60 o 
  -3  10  10      865.57      934.29     39.51 o 
  -2  10  10     1555.72     1484.07     56.93 o 
  -1  10  10     1221.24     1180.63     75.12 o 
   0  10  10      237.45      226.72     55.32 o 
   1  10  10      149.53      208.38     51.90 o 
   2  10  10       52.07        3.02     49.89 o 
   3  10  10       20.03      -33.79     39.01 o 
   4  10  10      145.01      144.15     31.16 o 
   5  10  10       53.68       38.71     36.71 o 
   6  10  10      137.86       63.51     53.10 o 
   7  10  10       23.81     -101.89     59.12 o 
   8  10  10       23.10       43.34     63.92 o 
 -11  11  10      520.80      526.58     79.47 o 
 -10  11  10      706.49      642.70     74.21 o 
  -9  11  10       21.76       35.89     47.48 o 
  -8  11  10        4.16      -65.50     45.91 o 
  -7  11  10      140.16      143.32     45.52 o 
  -6  11  10       44.05       76.95     42.24 o 
  -5  11  10        5.70       93.42     36.94 o 
  -4  11  10      647.47      707.87     45.26 o 
  -3  11  10     1887.72     1939.96     62.29 o 
  -2  11  10     1017.97      926.57     49.30 o 
  -1  11  10       20.36       80.46     34.46 o 
   0  11  10     1134.39     1214.87     60.88 o 
   1  11  10     1096.37     1259.25     99.25 o 
   2  11  10      861.49      751.66     64.86 o 
   3  11  10      582.63      659.14     59.21 o 
   4  11  10       85.97      109.50     32.01 o 
   5  11  10        4.36      -11.08     34.35 o 
   6  11  10      130.41       90.49     42.64 o 
   7  11  10      281.64      279.45     61.84 o 
 -10  12  10        1.18       -8.62     62.03 o 
  -9  12  10       21.60        0.46     55.05 o 
  -8  12  10      155.84      133.48     52.85 o 
  -7  12  10      729.25      694.93     58.42 o 
  -6  12  10      540.23      541.88     53.77 o 
  -5  12  10      235.52      244.48     43.65 o 
  -4  12  10      115.19      120.94     37.14 o 
  -3  12  10      127.96       82.57     41.39 o 
  -2  12  10      815.15      794.68     53.81 o 
  -1  12  10      537.16      558.32     42.22 o 
   0  12  10      114.95      107.70     39.08 o 
   1  12  10        9.25      -22.92     44.19 o 
   2  12  10        2.02      -71.43     37.53 o 
   3  12  10      162.43      170.43     41.86 o 
   4  12  10      683.91      843.70     52.74 o 
   5  12  10      541.71      530.84     48.83 o 
   6  12  10       49.31       54.41     49.92 o 
  -8  13  10      267.94      264.75     60.56 o 
  -7  13  10       40.80       67.76     54.59 o 
  -6  13  10        1.33      -55.10     47.62 o 
  -5  13  10      219.57      245.15     48.84 o 
  -4  13  10      205.96      136.79     42.27 o 
  -3  13  10       22.41       24.52     40.11 o 
  -2  13  10       17.50      -14.65     33.09 o 
  -1  13  10      150.98      109.31     35.73 o 
   0  13  10      231.55      210.43     37.36 o 
   1  13  10      152.91      106.16     41.64 o 
   2  13  10      213.76      281.86     40.64 o 
   3  13  10      301.05      250.56     43.02 o 
   4  13  10       36.33       16.82     44.87 o 
  -6  14  10      188.40      162.88     56.43 o 
  -5  14  10      261.41      189.13     59.95 o 
  -4  14  10      193.54      193.87     51.80 o 
  -3  14  10       75.38       -0.10     45.53 o 
  -2  14  10       60.73       23.70     49.29 o 
  -1  14  10      352.96      424.26     52.36 o 
   0  14  10       40.96       43.24     39.28 o 
   1  14  10        0.72      -34.97     62.12 o 
   2  14  10        0.00      -18.08     52.25 o 
   3  14  10       18.62       70.49     46.84 o 
  -3  15  10       41.69      -57.98     50.37 o 
  -2  15  10        4.58      -51.16     48.93 o 
  -1  15  10       86.43        7.02     49.36 o 
 -15   1  11        9.96       28.33     86.02 o 
 -14   1  11       78.01      125.57     77.72 o 
 -13   1  11       95.41      120.69     64.26 o 
 -12   1  11        8.76      -52.48     51.48 o 
 -11   1  11        1.06      -47.22     47.79 o 
 -10   1  11      178.72      118.91     37.87 o 
  -9   1  11     1273.92     1243.92     76.48 o 
  -8   1  11       46.91       12.66     27.51 o 
  -7   1  11      744.41      721.87     37.11 o 
  -6   1  11     1635.79     1628.35     45.10 o 
  -5   1  11     1993.56     2066.92     43.24 o 
  -4   1  11      152.27      128.84     18.29 o 
  -3   1  11       41.03       31.18     14.72 o 
  -2   1  11     1366.36     1386.89     31.27 o 
  -1   1  11      566.71      533.03     21.61 o 
   0   1  11      340.75      321.57     19.12 o 
   1   1  11     1943.42     2123.51     40.92 o 
   2   1  11     2435.53     2425.14     43.29 o 
   3   1  11     1947.64     2131.87     41.96 o 
   4   1  11      230.25      206.29     24.35 o 
   5   1  11       10.87      -18.33     23.55 o 
   6   1  11       57.00       32.14     31.49 o 
   7   1  11        0.88      -56.64     39.85 o 
   8   1  11       35.29       15.85     55.59 o 
   9   1  11      104.32       52.24     61.99 o 
  10   1  11      488.52      608.95     94.78 o 
  11   1  11      197.86      188.54     84.51 o 
 -15   2  11      150.15      122.04    104.13 o 
 -14   2  11       11.80      -63.53     69.37 o 
 -13   2  11      152.70      165.94     70.76 o 
 -12   2  11      174.47      240.03     61.82 o 
 -11   2  11      314.45      504.18     67.22 o 
 -10   2  11        4.86      -28.81     35.74 o 
  -9   2  11       21.88       27.85     30.84 o 
  -8   2  11       11.48       31.44     26.76 o 
  -7   2  11       59.46        6.66     21.48 o 
  -6   2  11     2005.81     2003.02     52.45 o 
  -5   2  11     2261.40     2484.24     49.81 o 
  -4   2  11     3549.10     3643.80     54.26 o 
  -3   2  11      578.44      654.96     24.00 o 
  -2   2  11     1256.26     1367.84     32.56 o 
  -1   2  11      647.92      643.79     23.00 o 
   0   2  11     2256.14     2344.91     40.72 o 
   1   2  11     1086.84     1054.88     28.85 o 
   2   2  11       18.03       -7.86     16.68 o 
   3   2  11      261.36      283.56     23.77 o 
   4   2  11       27.55       42.40     23.55 o 
   5   2  11       53.35       97.39     28.28 o 
   6   2  11        3.25      -17.42     31.99 o 
   7   2  11      155.82      167.02     47.37 o 
   8   2  11      304.67      231.85     62.67 o 
   9   2  11       10.47       -7.75     58.64 o 
  10   2  11      169.99      167.52     78.99 o 
  11   2  11      170.33      148.23     85.54 o 
 -15   3  11      290.69      328.68    113.64 o 
 -14   3  11      496.32      420.72     98.10 o 
 -13   3  11      265.55      290.58     68.38 o 
 -12   3  11      250.04      217.43     57.37 o 
 -11   3  11       78.73       67.84     46.91 o 
 -10   3  11      365.60      380.70     44.54 o 
  -9   3  11      974.27      911.75     49.47 o 
  -8   3  11     1530.48     1716.89     56.22 o 
  -7   3  11     4339.17     4062.00     72.39 o 
  -6   3  11      316.50      355.69     27.83 o 
  -5   3  11      715.72      739.35     31.38 o 
  -4   3  11      309.40      249.52     20.89 o 
  -3   3  11     1541.53     1504.22     34.48 o 
  -2   3  11     1353.68     1355.58     34.09 o 
  -1   3  11     1557.09     1644.41     35.94 o 
   0   3  11      408.72      370.23     23.02 o 
   1   3  11      169.04      175.21     19.06 o 
   2   3  11      743.87      672.38     27.57 o 
   3   3  11     2025.07     2048.23     46.64 o 
   4   3  11     4677.81     4574.41     74.88 o 
   5   3  11     1626.71     1642.04     49.18 o 
   6   3  11       65.56       63.49     36.90 o 
   7   3  11      112.90      132.58     46.62 o 
   8   3  11      192.43      153.05     64.14 o 
   9   3  11      225.40      279.02     70.32 o 
  10   3  11      184.99      173.00     79.69 o 
 -14   4  11       80.57       65.69     73.28 o 
 -13   4  11      155.00      132.68     71.15 o 
 -12   4  11      239.51      289.55     70.00 o 
 -11   4  11      623.49      527.65     62.52 o 
 -10   4  11     2286.53     2436.17     83.44 o 
  -9   4  11      355.03      333.36     38.48 o 
  -8   4  11        0.81      -39.65     26.46 o 
  -7   4  11       24.67       22.54     24.47 o 
  -6   4  11     1981.40     1922.34     48.01 o 
  -5   4  11     2381.75     2330.95     46.54 o 
  -4   4  11      609.33      621.26     26.39 o 
  -3   4  11        1.26       22.36     16.91 o 
  -2   4  11      196.71      146.49     24.43 o 
  -1   4  11       17.03        7.66     18.69 o 
   0   4  11      727.07      724.86     27.70 o 
   1   4  11     1786.46     1713.05     41.04 o 
   2   4  11     1818.23     1827.08     44.09 o 
   3   4  11      474.74      512.33     28.97 o 
   4   4  11      420.18      416.07     32.58 o 
   5   4  11      544.39      611.51     41.90 o 
   6   4  11      534.08      584.58     50.63 o 
   7   4  11      624.32      491.98     56.89 o 
   8   4  11      239.40      290.27     66.08 o 
   9   4  11       47.09        7.36     61.32 o 
  10   4  11        7.78       38.45     65.03 o 
 -14   5  11       93.78      178.06     72.39 o 
 -13   5  11        4.73       51.86     65.58 o 
 -12   5  11        5.47      -18.57     57.29 o 
 -11   5  11        0.88       -7.48     54.50 o 
 -10   5  11       98.24       79.33     51.68 o 
  -9   5  11      519.78      645.97     42.72 o 
  -8   5  11      778.48      803.17     43.04 o 
  -7   5  11      766.21      689.09     34.87 o 
  -6   5  11      649.82      688.77     32.90 o 
  -5   5  11       29.83        0.96     20.48 o 
  -4   5  11      537.42      541.85     27.11 o 
  -3   5  11     1113.55     1069.58     35.60 o 
  -2   5  11      104.16       46.64     18.49 o 
  -1   5  11       64.99       60.37     25.76 o 
   0   5  11      512.27      524.53     40.34 o 
   1   5  11      450.12      374.90     29.24 o 
   2   5  11      146.99      156.43     22.11 o 
   3   5  11      621.28      608.35     31.71 o 
   4   5  11     1336.01     1439.32     46.60 o 
   5   5  11      417.31      366.81     46.68 o 
   6   5  11      568.31      611.05     64.67 o 
   7   5  11      410.32      380.16     60.64 o 
   8   5  11       54.89      -17.54     51.23 o 
   9   5  11      130.11      139.76     86.16 o 
  10   5  11       67.66      -10.51     65.13 o 
 -14   6  11        0.13      -54.73     64.39 o 
 -13   6  11        5.99      123.22     64.87 o 
 -12   6  11        1.51      -19.72     51.48 o 
 -11   6  11       94.78       64.39     56.89 o 
 -10   6  11        9.43       59.02     44.80 o 
  -9   6  11      100.38      129.23     37.82 o 
  -8   6  11      239.74      166.51     38.14 o 
  -7   6  11      129.03      131.45     29.98 o 
  -6   6  11      156.13      128.46     27.76 o 
  -5   6  11      197.15      173.29     25.57 o 
  -4   6  11     1333.68     1215.16     41.11 o 
  -3   6  11     1043.67      971.84     39.14 o 
  -2   6  11      217.07      234.26     28.40 o 
  -1   6  11      164.17      159.00     43.15 o 
   0   6  11       41.19       43.44     30.21 o 
   1   6  11       53.66       16.07     29.12 o 
   2   6  11       47.63       37.81     32.65 o 
   3   6  11      104.92       72.58     29.74 o 
   4   6  11      132.33      133.91     29.71 o 
   5   6  11       35.33       28.27     35.98 o 
   6   6  11       47.83        3.26     38.25 o 
   7   6  11      112.93       11.82     45.71 o 
   8   6  11      438.66      454.71     69.09 o 
   9   6  11      297.05      123.52     68.23 o 
  10   6  11       35.28       66.13     76.12 o 
 -13   7  11      270.62      254.95     72.66 o 
 -12   7  11      205.26      224.33     60.59 o 
 -11   7  11       17.21      -55.04     54.54 o 
 -10   7  11        9.86      -41.57     46.48 o 
  -9   7  11        2.70      -12.90     41.15 o 
  -8   7  11      362.92      317.76     43.24 o 
  -7   7  11      275.38      284.15     36.50 o 
  -6   7  11        0.31      -13.67     25.67 o 
  -5   7  11      122.10      120.81     27.80 o 
  -4   7  11      406.20      443.10     30.06 o 
  -3   7  11     2689.91     2512.45     60.00 o 
  -2   7  11     1508.71     1566.13     64.51 o 
  -1   7  11      335.72      315.24     41.68 o 
   0   7  11      348.71      264.94     36.95 o 
   1   7  11       29.83        1.83     36.60 o 
   2   7  11        5.54      -24.11     36.64 o 
   3   7  11        1.23      -38.46     26.66 o 
   4   7  11       44.17        1.41     28.55 o 
   5   7  11        6.84      -28.87     32.39 o 
   6   7  11       68.30       -6.87     37.76 o 
   7   7  11      247.91      165.52     51.30 o 
   8   7  11      257.42      342.00     67.45 o 
   9   7  11       96.42       44.10     72.57 o 
 -13   8  11        3.55       66.03     67.80 o 
 -12   8  11      151.72      161.21     62.69 o 
 -11   8  11      239.16      216.03     60.16 o 
 -10   8  11      104.00      181.87     59.94 o 
  -9   8  11        2.85      -79.96     39.98 o 
  -8   8  11       18.24       19.65     39.93 o 
  -7   8  11      183.92      133.07     36.73 o 
  -6   8  11      396.08      334.89     37.36 o 
  -5   8  11      202.52      251.19     38.02 o 
  -4   8  11     1232.32     1108.39     39.57 o 
  -3   8  11      442.51      506.59     34.83 o 
  -2   8  11       27.67       43.43     37.73 o 
  -1   8  11      358.55      308.87     45.08 o 
   0   8  11      846.27      891.78     60.76 o 
   1   8  11      794.70      713.49     55.27 o 
   2   8  11      217.93      152.77     44.95 o 
   3   8  11       88.77      124.83     41.47 o 
   4   8  11       10.70      -34.94     44.18 o 
   5   8  11      189.59       89.16     36.17 o 
   6   8  11      456.92      548.08     48.28 o 
   7   8  11      100.95       68.67     49.66 o 
   8   8  11        8.60      -40.06     60.06 o 
   9   8  11       29.66       13.48     72.22 o 
 -12   9  11      105.72       72.08     62.28 o 
 -11   9  11        0.38      175.85     58.67 o 
 -10   9  11       17.08      -18.65     56.76 o 
  -9   9  11      421.47      447.22     63.76 o 
  -8   9  11      311.99      353.00     48.53 o 
  -7   9  11        6.34       73.08     40.63 o 
  -6   9  11      106.58      136.52     37.69 o 
  -5   9  11      292.75      359.77     37.63 o 
  -4   9  11      246.55      291.34     30.55 o 
  -3   9  11     2385.97     2209.69     60.02 o 
  -2   9  11     2592.59     2825.21     81.98 o 
  -1   9  11     1105.71     1025.70     65.31 o 
   0   9  11       42.82      -12.78     39.84 o 
   1   9  11      570.40      581.54     61.40 o 
   2   9  11      906.14      927.36     72.26 o 
   3   9  11     1425.85     1372.20     83.88 o 
   4   9  11      677.89      650.93     54.17 o 
   5   9  11      314.51      325.25     46.55 o 
   6   9  11       37.92       18.65     44.34 o 
   7   9  11      224.04      250.11     63.87 o 
   8   9  11      352.86      186.18     69.23 o 
 -11  10  11      494.95      400.76     70.76 o 
 -10  10  11      259.18      315.09     67.51 o 
  -9  10  11       74.27       71.35     51.12 o 
  -8  10  11        1.11       62.83     45.40 o 
  -7  10  11       72.37      120.27     42.51 o 
  -6  10  11      144.96      195.71     39.25 o 
  -5  10  11      162.95      156.33     36.26 o 
  -4  10  11      249.64      217.54     36.97 o 
  -3  10  11        4.00        2.64     24.82 o 
  -2  10  11      404.79      526.48     52.96 o 
  -1  10  11      940.33     1010.31     75.98 o 
   0  10  11      774.37      732.07     64.48 o 
   1  10  11      637.17      687.59     67.02 o 
   2  10  11      481.01      642.27     86.64 o 
   3  10  11       14.49      -38.00     37.83 o 
   4  10  11       98.14       28.66     38.27 o 
   5  10  11      251.11      196.10     41.65 o 
   6  10  11      555.97      524.48     65.44 o 
   7  10  11      250.61      120.46     61.12 o 
 -10  11  11       30.62      -35.49     60.84 o 
  -9  11  11       13.72       27.66     51.38 o 
  -8  11  11       25.56      -34.17     48.16 o 
  -7  11  11       82.96       42.34     44.49 o 
  -6  11  11       88.44       50.65     42.32 o 
  -5  11  11      129.95      108.68     37.13 o 
  -4  11  11      198.36      191.26     40.43 o 
  -3  11  11      631.37      589.41     40.17 o 
  -2  11  11      483.53      536.64     47.97 o 
  -1  11  11      169.95      160.27     47.62 o 
   0  11  11       84.38       61.03     53.62 o 
   1  11  11      106.09      189.93     72.32 o 
   2  11  11       11.46     -122.55     68.82 o 
   3  11  11        7.71      -36.18     47.04 o 
   4  11  11      262.74      269.71     34.40 o 
   5  11  11      204.00      126.78     37.55 o 
   6  11  11        0.32       28.07     45.09 o 
  -9  12  11        2.88      -93.47     64.18 o 
  -8  12  11        1.31       15.50     54.85 o 
  -7  12  11      103.75      115.94     51.39 o 
  -6  12  11       91.98       48.91     48.36 o 
  -5  12  11       28.68       42.04     44.45 o 
  -4  12  11       51.94       21.49     35.16 o 
  -3  12  11       13.68       55.54     34.58 o 
  -2  12  11      181.13      141.52     39.44 o 
  -1  12  11      194.08      133.49     46.45 o 
   0  12  11      184.83      197.46     57.97 o 
   1  12  11      133.41      115.89     85.42 o 
   2  12  11       47.99      -10.76     66.08 o 
   3  12  11       36.24       88.65     53.27 o 
   4  12  11       18.65       17.26     35.83 o 
   5  12  11       15.18        7.17     40.14 o 
  -8  13  11      214.21      175.45     61.23 o 
  -7  13  11      137.75      120.04     57.17 o 
  -6  13  11        5.16       10.32     49.31 o 
  -5  13  11      199.06      241.77     52.42 o 
  -4  13  11      328.36      333.66     49.02 o 
  -3  13  11      131.43      130.37     42.68 o 
  -2  13  11       28.99      -39.63     35.26 o 
  -1  13  11      204.43      176.16     40.50 o 
   0  13  11      343.40      391.45     61.29 o 
   1  13  11       15.05      -53.04     51.15 o 
   2  13  11       26.38       28.13     53.60 o 
   3  13  11       96.70      260.42     52.70 o 
   4  13  11      101.13       95.64     46.57 o 
  -6  14  11      384.95      236.72     59.70 o 
  -5  14  11      384.75      386.80     59.48 o 
  -4  14  11       50.67       47.39     63.34 o 
  -3  14  11        0.28       -2.86     44.47 o 
  -2  14  11        7.08       13.39     44.90 o 
  -1  14  11        5.32      -72.57     43.41 o 
   0  14  11      177.67       85.21     60.45 o 
   1  14  11      250.31      188.59     56.08 o 
 -15   0  12      547.80     1065.71    177.92 o 
 -14   0  12      484.55      273.17    109.41 o 
 -13   0  12      444.06      332.05    179.14 o 
 -12   0  12      262.36      366.54    116.18 o 
 -11   0  12      564.88      514.34     96.39 o 
 -10   0  12       85.29      179.24     61.16 o 
  -9   0  12     1191.42     1331.99     78.54 o 
  -8   0  12     1438.74     1363.82     74.81 o 
  -7   0  12      208.27      123.22     40.36 o 
  -6   0  12     5388.40     5584.54    115.19 o 
  -5   0  12     3128.49     2862.75     71.46 o 
  -4   0  12     3191.61     3557.99     78.74 o 
  -3   0  12     3429.63     3269.21     72.83 o 
  -2   0  12     4466.18     4471.87     87.12 o 
  -1   0  12      339.13      341.15     32.04 o 
   0   0  12     1883.51     1873.19     55.89 o 
   1   0  12     3613.57     3606.23     86.34 o 
   2   0  12     1478.21     1537.43     53.44 o 
   3   0  12      183.85      219.60     31.89 o 
   4   0  12      133.99      114.55     39.50 o 
   5   0  12      794.93      830.59     54.71 o 
   6   0  12      151.05      195.90     58.69 o 
   7   0  12      439.80      505.63    133.59 o 
   8   0  12      889.53      768.90    107.55 o 
   9   0  12      735.01      683.14    129.33 o 
  10   0  12      285.67      280.92    200.48 o 
 -15   1  12        8.84       65.58    102.75 o 
 -14   1  12       74.81      190.04     77.89 o 
 -13   1  12      172.42       83.81     64.74 o 
 -12   1  12      294.16      357.99     69.25 o 
 -11   1  12      253.00      228.42     60.74 o 
 -10   1  12        2.15      -22.62     33.12 o 
  -9   1  12        1.82       37.63     34.58 o 
  -8   1  12      658.90      562.74     39.42 o 
  -7   1  12     1902.28     1845.43     56.33 o 
  -6   1  12      153.53      131.22     25.53 o 
  -5   1  12       14.96       13.13     18.83 o 
  -4   1  12       93.18      102.14     19.02 o 
  -3   1  12      448.18      558.13     24.15 o 
  -2   1  12     3299.77     3249.82     50.64 o 
  -1   1  12     4465.18     4709.38     63.68 o 
   0   1  12     5853.12     5515.57     71.32 o 
   1   1  12     1636.25     1718.64     37.88 o 
   2   1  12       96.14       78.59     20.07 o 
   3   1  12       28.34        6.25     20.33 o 
   4   1  12       35.75       -1.18     23.10 o 
   5   1  12      455.50      442.63     38.19 o 
   6   1  12       45.67       69.33     41.49 o 
   7   1  12      379.74      547.85     64.61 o 
   8   1  12        1.87       -0.44     52.99 o 
   9   1  12      435.62      390.76     75.83 o 
  10   1  12      612.09      513.36     93.62 o 
 -15   2  12       16.74      144.28    105.63 o 
 -14   2  12        3.61       58.59     81.84 o 
 -13   2  12       17.81       15.47     60.41 o 
 -12   2  12        4.77        1.72     55.04 o 
 -11   2  12      211.93      186.46     57.58 o 
 -10   2  12       24.31       29.38     44.53 o 
  -9   2  12        4.16       33.93     33.83 o 
  -8   2  12      919.78      876.35     61.56 o 
  -7   2  12        7.58       28.69     26.09 o 
  -6   2  12      388.29      396.43     28.09 o 
  -5   2  12       81.43      107.87     19.86 o 
  -4   2  12        7.06      -10.05     17.45 o 
  -3   2  12     2105.98     2198.35     41.66 o 
  -2   2  12     1162.66     1278.21     31.90 o 
  -1   2  12      250.80      208.76     19.30 o 
   0   2  12       22.95       19.52     16.66 o 
   1   2  12      513.64      609.41     26.20 o 
   2   2  12      417.42      509.18     25.81 o 
   3   2  12       47.96       79.64     21.26 o 
   4   2  12       56.37       25.40     25.91 o 
   5   2  12      525.97      476.40     38.72 o 
   6   2  12      518.60      573.83     54.61 o 
   7   2  12        5.25        8.20     51.36 o 
   8   2  12      198.38      182.66     65.46 o 
   9   2  12       32.24       88.28     63.24 o 
  10   2  12        4.21       91.04     70.07 o 
 -15   3  12        2.44       92.64    103.23 o 
 -14   3  12        2.71       11.28     80.93 o 
 -13   3  12        0.59      -22.27     80.08 o 
 -12   3  12        8.97        9.39     57.74 o 
 -11   3  12       70.10       34.45     48.72 o 
 -10   3  12      503.31      573.93     55.42 o 
  -9   3  12       79.19       10.28     33.46 o 
  -8   3  12        6.86      -25.60     27.72 o 
  -7   3  12      499.18      528.21     34.22 o 
  -6   3  12       12.40       -3.50     18.54 o 
  -5   3  12        3.97       31.28     20.59 o 
  -4   3  12       88.55       69.14     20.16 o 
  -3   3  12       56.39       50.58     19.18 o 
  -2   3  12      402.93      447.72     23.13 o 
  -1   3  12     1010.29     1178.76     31.15 o 
   0   3  12        0.13      -17.26     16.48 o 
   1   3  12       16.39       17.99     18.48 o 
   2   3  12       13.18        8.90     20.11 o 
   3   3  12       19.08       29.36     20.77 o 
   4   3  12      428.16      439.97     31.59 o 
   5   3  12      175.02      144.81     35.35 o 
   6   3  12       23.44        1.57     42.58 o 
   7   3  12       36.16       40.25     54.68 o 
   8   3  12        6.57      -21.27     54.86 o 
   9   3  12        2.60      -74.32     60.75 o 
  10   3  12       12.91       56.64     68.09 o 
 -14   4  12       31.02       64.43     73.11 o 
 -13   4  12       78.10       84.57     68.45 o 
 -12   4  12        0.54       -5.00     61.69 o 
 -11   4  12      131.95       75.05     51.99 o 
 -10   4  12      299.53      286.39     47.41 o 
  -9   4  12        1.14      -27.27     32.80 o 
  -8   4  12       13.57       11.59     29.77 o 
  -7   4  12      134.28       49.28     24.17 o 
  -6   4  12      128.80      106.37     24.76 o 
  -5   4  12      203.42      211.70     24.39 o 
  -4   4  12      517.30      434.62     35.24 o 
  -3   4  12      396.21      447.66     25.69 o 
  -2   4  12       29.16       16.49     19.87 o 
  -1   4  12      114.74       97.82     20.95 o 
   0   4  12       80.64       88.54     20.97 o 
   1   4  12      356.90      298.78     24.99 o 
   2   4  12     1235.30     1326.29     35.94 o 
   3   4  12     2153.22     2145.13     51.12 o 
   4   4  12     1369.28     1427.92     49.22 o 
   5   4  12        7.94       53.50     37.47 o 
   6   4  12      677.95      662.00     72.05 o 
   7   4  12      370.35      317.70     74.20 o 
   8   4  12       70.97       89.42     61.06 o 
   9   4  12        0.53      -67.33     61.38 o 
  10   4  12        3.15      -57.62     65.44 o 
 -14   5  12       14.13       40.63     67.67 o 
 -13   5  12      134.30      173.45     68.83 o 
 -12   5  12       91.23       41.26     60.86 o 
 -11   5  12      129.33      218.47     57.04 o 
 -10   5  12       50.52       -2.07     45.12 o 
  -9   5  12     1418.47     1374.80     75.08 o 
  -8   5  12     2548.75     2502.57     68.45 o 
  -7   5  12     1739.84     1629.87     49.40 o 
  -6   5  12     2671.97     2577.38     56.50 o 
  -5   5  12     2223.37     2255.40     49.27 o 
  -4   5  12      128.63      168.24     23.17 o 
  -3   5  12     2176.44     2020.43     52.54 o 
  -2   5  12     2000.11     2033.52     51.15 o 
  -1   5  12     1766.32     1729.38     47.89 o 
   0   5  12     2043.23     2164.29     81.57 o 
   1   5  12      418.97      389.67     29.48 o 
   2   5  12      621.35      648.54     30.69 o 
   3   5  12       14.39       29.90     23.62 o 
   4   5  12     1195.74     1191.45     51.62 o 
   5   5  12     1832.83     1863.27     70.07 o 
   6   5  12      548.61      507.87     49.55 o 
   7   5  12       15.89       14.71     45.96 o 
   8   5  12      309.27      277.97     68.10 o 
   9   5  12      170.49       16.93     89.03 o 
 -14   6  12       25.55       45.89     68.61 o 
 -13   6  12        4.59      110.01     67.98 o 
 -12   6  12       14.31       -1.23     51.91 o 
 -11   6  12       30.76      -83.64     52.33 o 
 -10   6  12      115.67      199.20     62.92 o 
  -9   6  12      384.69      475.32     49.94 o 
  -8   6  12      987.35     1014.44     61.62 o 
  -7   6  12       58.35       41.63     33.21 o 
  -6   6  12      348.96      233.44     41.62 o 
  -5   6  12     1520.46     1482.35     45.73 o 
  -4   6  12     1330.53     1240.43     39.97 o 
  -3   6  12      690.69      803.91     39.32 o 
  -2   6  12       86.89       77.24     24.40 o 
  -1   6  12      281.98      313.22     37.86 o 
   0   6  12        1.94      -17.92     36.16 o 
   1   6  12      639.37      657.89     43.53 o 
   2   6  12     1715.39     1825.98     72.98 o 
   3   6  12     2885.60     3005.76     86.06 o 
   4   6  12     1232.33     1243.52     67.62 o 
   5   6  12      262.05      171.41     40.02 o 
   6   6  12       41.03       33.79     41.22 o 
   7   6  12      266.29      258.91     57.17 o 
   8   6  12      227.71      130.37     64.98 o 
   9   6  12      113.72       93.93     68.18 o 
 -13   7  12      204.73      292.27     73.87 o 
 -12   7  12      299.08      264.10     61.23 o 
 -11   7  12      221.66      404.62     68.24 o 
 -10   7  12       31.05      -19.77     52.21 o 
  -9   7  12      162.80      123.94     45.89 o 
  -8   7  12       21.39       -7.28     39.49 o 
  -7   7  12     1181.07     1275.44     52.26 o 
  -6   7  12      474.96      456.44     41.75 o 
  -5   7  12      162.64      140.10     28.36 o 
  -4   7  12       95.16      105.78     24.84 o 
  -3   7  12      281.23      232.59     30.09 o 
  -2   7  12     1015.14     1126.62     59.50 o 
  -1   7  12      871.63      929.27     56.02 o 
   0   7  12      662.08      748.76     49.36 o 
   1   7  12      281.50      270.32     43.60 o 
   2   7  12        6.97       27.47     43.12 o 
   3   7  12      807.14      901.84     65.64 o 
   4   7  12      886.69      967.14     47.72 o 
   5   7  12      632.28      720.92     50.22 o 
   6   7  12      207.67      184.66     47.95 o 
   7   7  12      166.03      236.47     61.68 o 
   8   7  12       53.78       -0.81     62.34 o 
   9   7  12       12.58      133.79     73.79 o 
 -13   8  12       26.40      100.50     69.86 o 
 -12   8  12       49.24       35.29     58.95 o 
 -11   8  12       97.99      133.61     60.66 o 
 -10   8  12      179.19      234.93     74.09 o 
  -9   8  12      146.62      139.22     54.74 o 
  -8   8  12        1.35      -19.09     38.48 o 
  -7   8  12        0.50      -18.03     34.08 o 
  -6   8  12      241.59      248.14     35.68 o 
  -5   8  12        9.98      -16.32     29.13 o 
  -4   8  12      984.37      988.60     39.82 o 
  -3   8  12     1086.94     1134.47     43.80 o 
  -2   8  12     1138.13     1287.67     65.39 o 
  -1   8  12       99.04       58.91     40.67 o 
   0   8  12      952.54      894.63     51.31 o 
   1   8  12     1075.23     1223.31     72.30 o 
   2   8  12      111.32        7.58     50.27 o 
   3   8  12        4.29      -48.78     41.56 o 
   4   8  12       89.68       65.93     42.00 o 
   5   8  12        0.16      -11.94     33.76 o 
   6   8  12       21.06       11.87     43.18 o 
   7   8  12      110.90       52.55     83.47 o 
   8   8  12       74.92       69.82     83.14 o 
 -12   9  12        0.11       69.84     60.76 o 
 -11   9  12        2.65      -41.53     61.18 o 
 -10   9  12        1.18       31.03     56.21 o 
  -9   9  12       81.38       36.92     49.20 o 
  -8   9  12       78.88       66.16     41.86 o 
  -7   9  12      171.31      108.92     42.32 o 
  -6   9  12      204.55      142.34     38.27 o 
  -5   9  12        7.07        4.57     30.01 o 
  -4   9  12       45.82       -6.68     28.84 o 
  -3   9  12       58.67       -9.19     28.11 o 
  -2   9  12       81.20       92.38     45.86 o 
  -1   9  12       58.72       22.91     49.30 o 
   0   9  12        0.28      -10.95     45.22 o 
   1   9  12       33.23       12.91     46.35 o 
   2   9  12      198.42      175.31     72.53 o 
   3   9  12      135.92      171.46     72.38 o 
   4   9  12      117.86      131.72     43.11 o 
   5   9  12        2.26        4.14     36.38 o 
   6   9  12       97.05      -18.79     48.91 o 
   7   9  12       12.07      -45.03     56.83 o 
 -11  10  12       32.92       80.58     61.12 o 
 -10  10  12      210.66       52.47     60.36 o 
  -9  10  12       25.86       45.34     56.44 o 
  -8  10  12      418.06      353.96     55.67 o 
  -7  10  12       28.02      -48.12     44.41 o 
  -6  10  12      269.33      254.83     41.87 o 
  -5  10  12        0.80      -48.61     31.78 o 
  -4  10  12      234.60      257.37     35.85 o 
  -3  10  12      486.19      511.52     52.41 o 
  -2  10  12      619.02      639.07     56.26 o 
  -1  10  12      151.75      224.14     57.45 o 
   0  10  12      227.63      167.11     57.39 o 
   1  10  12      639.72      791.83     94.54 o 
   2  10  12      147.01      138.31     84.26 o 
   3  10  12       60.43       65.04     80.15 o 
   4  10  12        1.91       42.63     56.67 o 
   5  10  12       29.89      -10.64     41.30 o 
   6  10  12       40.54      -75.23     46.54 o 
 -10  11  12        0.22       -3.51     63.68 o 
  -9  11  12       16.30       41.94     54.13 o 
  -8  11  12        9.94       -0.09     52.94 o 
  -7  11  12       81.35      183.91     51.76 o 
  -6  11  12      157.70      143.57     46.64 o 
  -5  11  12      204.02      154.00     40.09 o 
  -4  11  12      300.31      308.45     37.67 o 
  -3  11  12       19.04        8.75     33.62 o 
  -2  11  12      140.71       70.55     53.99 o 
  -1  11  12      234.31      260.59     67.47 o 
   0  11  12       55.70       42.34     70.39 o 
   1  11  12        4.36      -14.24     85.96 o 
   2  11  12       13.53       79.39     88.43 o 
   3  11  12      202.94      136.01    130.02 o 
   4  11  12      592.76      695.81     61.83 o 
   5  11  12      801.27      867.22     56.79 o 
  -9  12  12      549.01      497.59     80.66 o 
  -8  12  12      684.80      718.07     70.45 o 
  -7  12  12      481.40      546.77     63.64 o 
  -6  12  12       44.27       11.90     42.81 o 
  -5  12  12       98.90      130.25     45.50 o 
  -4  12  12      477.66      552.61     47.60 o 
  -3  12  12      350.95      248.68     39.55 o 
  -2  12  12      113.80       39.37     52.47 o 
  -1  12  12       50.60      104.25     72.36 o 
   0  12  12        8.56       86.25     74.24 o 
   1  12  12      272.31      186.54    103.82 o 
   2  12  12      549.55      506.56    105.34 o 
   3  12  12      475.87      534.36    140.86 o 
   4  12  12       78.50       58.94     37.53 o 
  -7  13  12      268.22      221.77     69.10 o 
  -6  13  12      502.89      347.84     61.28 o 
  -5  13  12      449.53      361.05     55.43 o 
  -4  13  12        8.82      -14.65     44.04 o 
  -3  13  12        0.29      -61.65     37.89 o 
  -2  13  12        7.46       -4.97     38.41 o 
  -1  13  12      233.18      256.46     55.25 o 
   0  13  12      418.22      235.76    114.69 o 
   1  13  12      123.96      157.07     94.84 o 
   2  13  12        4.73      -39.96     86.85 o 
   3  13  12       98.54      199.80     78.98 o 
  -4  14  12        1.69      -98.42     56.08 o 
  -3  14  12       34.39        8.79     47.84 o 
  -2  14  12      171.80       59.10     45.49 o 
  -1  14  12       87.47       91.67     44.38 o 
   0  14  12        4.12      -63.63     43.56 o 
 -15   1  13       97.88       74.83    138.24 o 
 -14   1  13       12.72       72.65     86.58 o 
 -13   1  13       91.30      110.96     66.83 o 
 -12   1  13      146.96      248.64     65.23 o 
 -11   1  13        0.80        3.64     52.55 o 
 -10   1  13      100.47      101.83     53.91 o 
  -9   1  13      157.62      173.34     41.05 o 
  -8   1  13      193.93      178.63     35.37 o 
  -7   1  13      269.81      313.14     33.34 o 
  -6   1  13       25.70        4.64     22.09 o 
  -5   1  13      404.84      362.56     24.86 o 
  -4   1  13      352.96      366.86     24.73 o 
  -3   1  13       35.71       40.75     18.47 o 
  -2   1  13       22.70       52.86     18.36 o 
  -1   1  13      659.13      714.87     26.90 o 
   0   1  13      967.10      902.87     30.60 o 
   1   1  13      257.94      223.22     23.80 o 
   2   1  13        8.94      -27.43     19.77 o 
   3   1  13        1.41       16.59     22.06 o 
   4   1  13       28.05        3.16     29.76 o 
   5   1  13       26.45        8.97     34.52 o 
   6   1  13        5.00        3.49     44.74 o 
   7   1  13       48.01       29.46     51.34 o 
   8   1  13       96.18       82.98     59.71 o 
   9   1  13       23.33       59.19     69.34 o 
  10   1  13       32.88      -27.80     75.15 o 
 -14   2  13      230.57      261.43     91.28 o 
 -13   2  13      324.69      361.29     81.96 o 
 -12   2  13      315.37      444.87    108.47 o 
 -11   2  13       63.81       14.61     55.24 o 
 -10   2  13      172.04      131.64     53.96 o 
  -9   2  13      790.16      811.12     53.08 o 
  -8   2  13     1389.24     1387.26     70.28 o 
  -7   2  13     1114.48     1125.87     40.79 o 
  -6   2  13     2194.37     2145.95     51.62 o 
  -5   2  13      420.73      389.01     27.47 o 
  -4   2  13        9.81       26.97     18.71 o 
  -3   2  13     2137.61     2258.10     44.43 o 
  -2   2  13     2288.58     2249.16     44.97 o 
  -1   2  13     2398.42     2419.55     46.39 o 
   0   2  13     1128.17     1118.28     33.44 o 
   1   2  13        5.72      -25.26     19.11 o 
   2   2  13      323.33      343.90     24.85 o 
   3   2  13      215.87      209.44     27.77 o 
   4   2  13       72.30       77.23     30.13 o 
   5   2  13       28.20       33.67     37.01 o 
   6   2  13       50.95      -12.38     41.53 o 
   7   2  13       99.04       94.50     57.43 o 
   8   2  13      186.47       94.64     82.14 o 
   9   2  13      387.33      445.75     80.52 o 
 -14   3  13       10.80      -12.87     79.93 o 
 -13   3  13       48.31       56.71     75.77 o 
 -12   3  13      179.28      133.84     69.20 o 
 -11   3  13      306.83      345.69    131.62 o 
 -10   3  13      107.11      124.78     70.43 o 
  -9   3  13       59.10       65.36     37.23 o 
  -8   3  13        1.55        3.77     27.57 o 
  -7   3  13      165.74      114.07     25.61 o 
  -6   3  13     1154.30     1151.08     39.77 o 
  -5   3  13     2343.80     2306.91     52.93 o 
  -4   3  13     3981.78     3846.25     65.74 o 
  -3   3  13      546.23      681.68     28.90 o 
  -2   3  13      498.85      626.59     29.03 o 
  -1   3  13      858.29      738.92     28.62 o 
   0   3  13     1865.64     1856.43     41.01 o 
   1   3  13     1960.36     1972.31     45.27 o 
   2   3  13      496.13      531.43     29.28 o 
   3   3  13       55.18       30.98     24.23 o 
   4   3  13       97.90       35.16     29.87 o 
   5   3  13       21.04      -21.19     33.43 o 
   6   3  13       72.97       69.86     45.85 o 
   7   3  13      194.28      176.21     62.81 o 
   8   3  13      181.91      199.76     69.14 o 
   9   3  13       43.73      -47.32     62.36 o 
 -14   4  13      202.27      150.71     90.64 o 
 -13   4  13      133.86      194.36     67.11 o 
 -12   4  13       27.53       69.51     61.96 o 
 -11   4  13       75.13       19.70     51.85 o 
 -10   4  13       20.97       20.00     46.90 o 
  -9   4  13      733.11      822.79     53.19 o 
  -8   4  13      872.38      885.30     42.05 o 
  -7   4  13      945.60      973.50     44.56 o 
  -6   4  13     1531.42     1564.44     64.60 o 
  -5   4  13       80.96       77.69     21.96 o 
  -4   4  13     1443.46     1482.81     38.61 o 
  -3   4  13     1937.98     1959.14     45.05 o 
  -2   4  13     2220.58     2250.07     46.03 o 
  -1   4  13     2026.49     1965.36     47.01 o 
   0   4  13      174.72      171.85     25.54 o 
   1   4  13        0.34       -9.58     18.72 o 
   2   4  13       39.13       34.07     21.58 o 
   3   4  13      221.67      297.44     29.98 o 
   4   4  13      637.89      634.81     44.64 o 
   5   4  13      441.93      571.08     48.03 o 
   6   4  13      102.53      106.24     48.36 o 
   7   4  13        0.02       -1.22     55.64 o 
   8   4  13       84.22       79.92     64.13 o 
   9   4  13      277.67      206.91     75.36 o 
 -14   5  13        6.00       43.51     69.87 o 
 -13   5  13        8.52      -32.74     61.70 o 
 -12   5  13       17.94       64.03     59.96 o 
 -11   5  13      165.81      250.96     58.91 o 
 -10   5  13      340.84      232.20     56.02 o 
  -9   5  13      526.14      607.96     54.94 o 
  -8   5  13       23.31       52.42     34.84 o 
  -7   5  13      197.45      191.17     31.67 o 
  -6   5  13      966.37      891.31     37.07 o 
  -5   5  13     1537.44     1424.30     40.62 o 
  -4   5  13       65.70       44.80     24.04 o 
  -3   5  13        9.50       54.47     19.96 o 
  -2   5  13      357.67      287.30     31.88 o 
  -1   5  13      209.05      209.58     24.69 o 
   0   5  13      213.05      197.87     26.74 o 
   1   5  13      370.59      389.05     28.30 o 
   2   5  13       50.71       58.50     24.95 o 
   3   5  13       50.98       81.15     29.29 o 
   4   5  13       72.50       85.31     36.04 o 
   5   5  13       28.45       68.25     37.95 o 
   6   5  13      127.08       46.76     45.26 o 
   7   5  13      153.78       45.12     58.79 o 
   8   5  13      140.74      120.56     66.56 o 
   9   5  13       62.61       89.99     59.76 o 
 -13   6  13        2.73      -85.26     61.30 o 
 -12   6  13        7.34       52.32     62.92 o 
 -11   6  13       42.75      -48.39     56.01 o 
 -10   6  13       41.69       70.71     49.98 o 
  -9   6  13        2.38       68.34     52.87 o 
  -8   6  13        3.47       41.31     41.99 o 
  -7   6  13      154.47      166.76     39.01 o 
  -6   6  13       82.89       40.58     32.27 o 
  -5   6  13       78.55       55.71     32.73 o 
  -4   6  13        2.05      -32.02     20.73 o 
  -3   6  13      378.93      400.31     32.32 o 
  -2   6  13       16.86       -2.03     23.35 o 
  -1   6  13      441.34      411.69     38.25 o 
   0   6  13      268.93      163.64     40.27 o 
   1   6  13      137.91      102.24     33.04 o 
   2   6  13      337.30      340.16     43.46 o 
   3   6  13        1.30       30.77     28.90 o 
   4   6  13       14.49      -28.21     33.19 o 
   5   6  13       22.67      -12.21     36.86 o 
   6   6  13       53.01      -41.93     43.98 o 
   7   6  13      293.37      285.83     72.91 o 
   8   6  13      239.73      117.69     67.04 o 
 -13   7  13        5.13       13.64     65.95 o 
 -12   7  13        1.04       64.92     61.78 o 
 -11   7  13      108.91      159.61     61.82 o 
 -10   7  13       90.87      102.40     56.57 o 
  -9   7  13      113.14       36.29     50.55 o 
  -8   7  13       15.99       -3.53     39.89 o 
  -7   7  13      821.92      881.99     52.59 o 
  -6   7  13     1442.84     1467.52     57.80 o 
  -5   7  13        5.14      -28.22     26.59 o 
  -4   7  13       13.14      -13.00     23.91 o 
  -3   7  13       28.04       -6.14     26.50 o 
  -2   7  13       13.46      -11.82     37.75 o 
  -1   7  13       37.32       27.88     35.09 o 
   0   7  13        5.94      -50.86     34.70 o 
   1   7  13      464.65      538.78     62.46 o 
   2   7  13     1294.10     1372.73     92.70 o 
   3   7  13      507.31      500.56     57.57 o 
   4   7  13        2.75      -19.90     31.78 o 
   5   7  13      153.73       79.62     39.96 o 
   6   7  13       87.70       -2.45     46.53 o 
   7   7  13       34.98        1.67     59.24 o 
   8   7  13        0.89      -42.67     67.71 o 
 -12   8  13      213.30      294.05     72.50 o 
 -11   8  13        3.99       16.27     59.75 o 
 -10   8  13      184.92       76.49     57.00 o 
  -9   8  13      233.90      166.91     73.82 o 
  -8   8  13      384.56      286.69     56.50 o 
  -7   8  13      626.98      685.00     50.54 o 
  -6   8  13       21.84       15.87     32.67 o 
  -5   8  13       13.75      -16.28     29.92 o 
  -4   8  13       11.24       50.47     29.25 o 
  -3   8  13      779.99      847.38     44.80 o 
  -2   8  13      609.29      617.09     60.51 o 
  -1   8  13      336.52      370.65     57.81 o 
   0   8  13      530.48      467.76     58.10 o 
   1   8  13      317.47      211.55     62.55 o 
   2   8  13       14.47       25.92     56.74 o 
   3   8  13      467.61      607.35     66.90 o 
   4   8  13      831.87      809.67     51.42 o 
   5   8  13      272.07      181.18     45.36 o 
   6   8  13        6.94      -65.30     44.71 o 
   7   8  13       35.08        2.50     64.58 o 
 -12   9  13      252.96      164.63     70.83 o 
 -11   9  13      472.80      447.76     72.97 o 
 -10   9  13      196.03      165.59     61.97 o 
  -9   9  13        2.68        0.61     53.12 o 
  -8   9  13       12.53        5.11     48.45 o 
  -7   9  13       62.84      125.99     49.16 o 
  -6   9  13      142.20      156.37     38.19 o 
  -5   9  13      984.48      951.80     51.10 o 
  -4   9  13      841.16      880.64     42.90 o 
  -3   9  13      896.77      860.07     48.49 o 
  -2   9  13      495.56      514.95     65.57 o 
  -1   9  13       52.02       34.74     94.27 o 
   0   9  13      730.87      770.64     81.27 o 
   1   9  13      492.30      511.75     77.52 o 
   2   9  13      720.00      734.79     93.71 o 
   3   9  13      352.04      298.05     80.07 o 
   4   9  13       43.80       -1.93     51.87 o 
   5   9  13      383.06      314.50     50.61 o 
   6   9  13      513.24      461.36     74.53 o 
   7   9  13      248.64      221.88    107.28 o 
 -11  10  13        2.55       26.28     67.49 o 
 -10  10  13       36.58       19.91     58.26 o 
  -9  10  13       90.45       55.37     56.95 o 
  -8  10  13      508.92      477.52     62.30 o 
  -7  10  13      371.09      388.24     56.09 o 
  -6  10  13       17.01        4.92     43.45 o 
  -5  10  13       30.97        6.50     35.11 o 
  -4  10  13       10.73       33.80     32.10 o 
  -3  10  13      286.84      417.28     53.99 o 
  -2  10  13      905.37     1023.62    111.91 o 
  -1  10  13      818.17      818.85    105.68 o 
   0  10  13      303.75      217.66     74.94 o 
   1  10  13      141.80      125.47     71.81 o 
   2  10  13       84.76      -82.10     76.01 o 
   3  10  13      825.93     1041.22    121.99 o 
   4  10  13      866.98     1006.24     95.11 o 
   5  10  13      355.20      306.37     50.53 o 
   6  10  13       17.80      -73.89     47.22 o 
 -10  11  13       58.04       77.02     66.80 o 
  -9  11  13       13.50      -25.45     54.94 o 
  -8  11  13       51.43       29.82     53.67 o 
  -7  11  13      634.33      633.77     65.28 o 
  -6  11  13      646.64      631.20     57.76 o 
  -5  11  13      118.23      175.02     41.58 o 
  -4  11  13        8.60       18.99     34.59 o 
  -3  11  13        1.18      -66.11     47.89 o 
  -2  11  13       92.85      143.80     79.99 o 
  -1  11  13      260.02      301.10     79.71 o 
   0  11  13       34.35       26.47     68.95 o 
   1  11  13      328.50      345.49     97.09 o 
   2  11  13      574.81      767.53    114.52 o 
   3  11  13      114.08      -84.33    142.63 o 
   4  11  13        0.18      -50.87     66.87 o 
   5  11  13       57.70       87.16     54.14 o 
  -8  12  13       87.28      -11.11     54.77 o 
  -7  12  13      158.08      298.89     56.28 o 
  -6  12  13       21.32       81.43     48.86 o 
  -5  12  13      180.10      204.18     49.61 o 
  -4  12  13      247.27      246.79     55.65 o 
  -3  12  13       37.77       94.75     47.53 o 
  -2  12  13      106.10      100.70     64.30 o 
  -1  12  13      308.20      344.00     86.34 o 
   0  12  13      374.84      278.93     85.82 o 
   1  12  13      471.29      472.51    135.36 o 
   2  12  13      238.24      172.25     95.81 o 
   3  12  13        0.53      -17.57     89.11 o 
  -6  13  13      126.59      190.75     71.94 o 
  -5  13  13        0.80      -23.70     47.16 o 
  -4  13  13       17.74      -67.97     45.65 o 
  -3  13  13       53.46       30.25     44.84 o 
  -2  13  13       13.35      -53.16     51.57 o 
  -1  13  13        5.19       21.40     77.59 o 
   0  13  13       15.69     -116.21     89.75 o 
   1  13  13       26.15      -71.72     88.91 o 
 -14   0  14       10.08       27.78    123.45 o 
 -13   0  14      182.08      469.44    193.90 o 
 -12   0  14      341.36      390.49     99.09 o 
 -11   0  14      262.41      216.57     91.17 o 
 -10   0  14      130.33      293.86     84.34 o 
  -9   0  14      744.19      643.05     83.55 o 
  -8   0  14      266.50      121.66     55.47 o 
  -7   0  14      615.52      652.89     68.17 o 
  -6   0  14      847.07      827.69     46.70 o 
  -5   0  14      556.17      578.69     42.58 o 
  -4   0  14      161.08       98.96     30.71 o 
  -3   0  14       12.87       39.74     28.64 o 
  -2   0  14      860.85      914.50     50.77 o 
  -1   0  14     6516.50     6483.87    125.71 o 
   0   0  14     7365.91     7267.89    129.38 o 
   1   0  14     2964.34     3083.83     82.53 o 
   2   0  14      198.90      169.40     35.15 o 
   3   0  14        2.97      -21.49     38.42 o 
   4   0  14      107.14      131.71     53.33 o 
   5   0  14       22.66       52.46     64.53 o 
   6   0  14      286.54      214.22     79.36 o 
   7   0  14      573.20      553.01    133.70 o 
   8   0  14       56.97        9.30     78.32 o 
   9   0  14      109.95       64.94    109.27 o 
 -14   1  14       50.22      126.80    102.61 o 
 -13   1  14       43.26       39.44     71.36 o 
 -12   1  14       91.74       57.91     68.68 o 
 -11   1  14        2.01      -84.66     52.20 o 
 -10   1  14      475.06      505.78    108.21 o 
  -9   1  14      682.61      801.08     62.31 o 
  -8   1  14      503.16      539.64     47.85 o 
  -7   1  14      208.21      233.20     36.92 o 
  -6   1  14      569.89      616.66     31.67 o 
  -5   1  14      952.94      975.80     33.28 o 
  -4   1  14      665.69      705.56     30.10 o 
  -3   1  14     3524.87     3625.29     57.95 o 
  -2   1  14     4019.74     3912.03     63.23 o 
  -1   1  14      645.90      671.88     29.44 o 
   0   1  14      180.65      155.55     23.04 o 
   1   1  14      713.99      785.34     31.66 o 
   2   1  14      121.83       99.13     23.45 o 
   3   1  14      152.89      124.05     27.70 o 
   4   1  14       13.26        9.60     34.76 o 
   5   1  14       55.70      -31.85     39.35 o 
   6   1  14      145.64      126.03     52.30 o 
   7   1  14      364.06      269.29     80.84 o 
   8   1  14      432.08      544.48     81.97 o 
   9   1  14      280.01      297.99     79.99 o 
 -14   2  14       23.96       19.27     86.44 o 
 -13   2  14        4.48       16.39     71.95 o 
 -12   2  14        1.04       78.10     68.93 o 
 -11   2  14       68.92       33.99     63.30 o 
 -10   2  14        3.48       27.37     51.28 o 
  -9   2  14        5.69       -4.42     45.90 o 
  -8   2  14      147.81      205.25     38.57 o 
  -7   2  14     2028.34     2195.63     64.89 o 
  -6   2  14     2344.43     2337.37     64.03 o 
  -5   2  14      578.79      587.68     29.97 o 
  -4   2  14      268.59      290.53     24.65 o 
  -3   2  14      143.46      184.16     23.41 o 
  -2   2  14     1812.21     1741.74     41.28 o 
  -1   2  14     1259.18     1177.45     34.65 o 
   0   2  14      318.07      315.06     24.57 o 
   1   2  14        2.23      -21.08     19.69 o 
   2   2  14       67.40        0.45     25.31 o 
   4   2  14      343.79      356.99     42.86 o 
   5   2  14      181.92      156.24     45.54 o 
   6   2  14       36.35       90.87     52.03 o 
   7   2  14        8.82       48.52     53.37 o 
   8   2  14        0.04      -27.37     58.23 o 
   9   2  14       17.17      107.90     71.23 o 
 -14   3  14       31.99       82.53    120.09 o 
 -13   3  14       52.02      104.82     82.74 o 
 -12   3  14        1.66       74.73     69.10 o 
 -11   3  14      143.60      127.08     59.99 o 
 -10   3  14      108.50      119.62     57.15 o 
  -9   3  14       65.78       29.39     51.25 o 
  -8   3  14       50.92       52.06     32.51 o 
  -7   3  14       73.75       85.96     30.81 o 
  -6   3  14        5.31      -33.96     24.96 o 
  -5   3  14      192.82      130.81     24.84 o 
  -4   3  14      494.53      547.57     31.23 o 
  -3   3  14       18.09       -6.88     21.88 o 
  -2   3  14      229.43      313.71     25.25 o 
  -1   3  14       15.88       -7.17     19.89 o 
   0   3  14       14.36        2.09     24.37 o 
   1   3  14        3.30      -20.59     21.46 o 
   2   3  14       10.71       10.67     23.54 o 
   3   3  14       31.91       21.84     26.37 o 
   4   3  14       91.56       40.60     34.05 o 
   5   3  14       84.72       94.19     43.80 o 
   6   3  14       31.43      109.20     56.24 o 
   7   3  14        0.28     -100.75     53.01 o 
   8   3  14        6.49       -9.29     63.58 o 
   9   3  14        4.52      -56.51     63.09 o 
 -14   4  14        0.08       73.83     76.18 o 
 -13   4  14      101.99      124.17     75.19 o 
 -12   4  14      106.51       83.16     72.67 o 
 -11   4  14       14.72       -6.78     57.36 o 
 -10   4  14        0.26       -8.32     55.07 o 
  -9   4  14       37.11      -17.00     50.37 o 
  -8   4  14       62.57       63.15     46.94 o 
  -7   4  14       97.92       61.66     32.13 o 
  -6   4  14        3.15      -14.87     24.39 o 
  -5   4  14      136.76      135.09     27.35 o 
  -4   4  14      114.28      114.07     24.02 o 
  -3   4  14      922.18      939.28     34.72 o 
  -2   4  14     1349.81     1434.56     40.30 o 
  -1   4  14      497.45      492.47     26.85 o 
   0   4  14      727.99      739.88     33.18 o 
   1   4  14     1022.90     1081.09     45.31 o 
   2   4  14      406.10      451.43     31.26 o 
   3   4  14      157.72      122.09     33.22 o 
   4   4  14       34.35       90.88     35.84 o 
   5   4  14      313.75      405.96     68.83 o 
   6   4  14       70.73      107.97     53.71 o 
   7   4  14        4.27        1.23     58.63 o 
   8   4  14       13.27      -23.45     60.97 o 
 -13   5  14       28.70      146.70     67.03 o 
 -12   5  14        1.92       -2.97     65.13 o 
 -11   5  14       10.98       48.50     54.51 o 
 -10   5  14      204.39      210.99     55.26 o 
  -9   5  14      462.32      565.12     53.47 o 
  -8   5  14      114.53      157.20     42.01 o 
  -7   5  14      409.73      511.07     43.35 o 
  -6   5  14       30.44      -24.78     29.33 o 
  -5   5  14      247.77      207.04     41.78 o 
  -4   5  14      370.13      256.58     34.93 o 
  -3   5  14       26.40       56.24     27.03 o 
  -2   5  14      112.17       97.84     26.71 o 
  -1   5  14      231.72      179.43     25.38 o 
   0   5  14       71.32       58.66     27.92 o 
   1   5  14       16.60       14.13     32.84 o 
   2   5  14      506.19      525.65     31.94 o 
   3   5  14     1683.35     1736.12     60.95 o 
   4   5  14     1600.32     1682.04     66.12 o 
   5   5  14      370.48      295.31     47.00 o 
   6   5  14       34.48      -16.14     47.23 o 
   7   5  14      590.54      536.58    112.77 o 
   8   5  14      281.94      235.48    100.24 o 
 -13   6  14      110.47      102.54     68.00 o 
 -12   6  14      434.29      332.33     99.41 o 
 -11   6  14      478.44      453.60     69.04 o 
 -10   6  14       51.33       84.22     52.60 o 
  -9   6  14      204.58       76.77     50.11 o 
  -8   6  14     1171.38     1123.29     70.65 o 
  -7   6  14     1995.04     1923.01     71.06 o 
  -6   6  14     1032.31     1126.93     51.98 o 
  -5   6  14      220.49      159.74     27.41 o 
  -4   6  14      323.99      383.53     30.30 o 
  -3   6  14        1.65       28.51     26.33 o 
  -2   6  14      442.14      476.84     42.12 o 
  -1   6  14      777.84      770.45     70.31 o 
   0   6  14     1174.58     1184.54     73.14 o 
   1   6  14      521.05      493.17     53.48 o 
   2   6  14        2.71      -62.64     31.32 o 
   3   6  14      226.33      211.45     36.46 o 
   4   6  14      408.54      497.37     45.04 o 
   5   6  14      342.44      364.75     46.84 o 
   6   6  14      435.41      364.30     58.34 o 
   7   6  14      221.40      181.52     65.81 o 
   8   6  14        6.00       29.31     82.44 o 
 -12   7  14        0.01      -13.30     61.56 o 
 -11   7  14       88.24       90.61     62.18 o 
 -10   7  14      420.71      411.43     71.70 o 
  -9   7  14      492.57      478.79     66.71 o 
  -8   7  14      417.29      399.44     56.42 o 
  -7   7  14       38.21      101.70     43.33 o 
  -6   7  14       10.41      -12.65     33.19 o 
  -5   7  14      498.18      407.33     38.44 o 
  -4   7  14      243.03      245.93     29.98 o 
  -3   7  14     2777.11     2912.47    106.10 o 
  -2   7  14     2087.68     2190.35     94.87 o 
  -1   7  14      355.17      343.89     47.82 o 
   0   7  14      113.56       71.05     72.04 o 
   1   7  14      712.48      676.93     81.66 o 
   2   7  14      175.88      242.76     53.42 o 
   3   7  14        5.61      -17.53     36.03 o 
   4   7  14        4.66      -10.98     34.98 o 
   5   7  14        0.22      -73.19     36.59 o 
   6   7  14        0.28      -65.37     45.65 o 
   7   7  14       28.34       16.45     71.69 o 
 -12   8  14       88.58      135.98     67.83 o 
 -11   8  14       95.16       68.85     61.36 o 
 -10   8  14       52.56       94.50     57.37 o 
  -9   8  14        2.91      -96.53     50.80 o 
  -8   8  14       63.94       27.53     51.03 o 
  -7   8  14        4.39      -14.23     43.76 o 
  -6   8  14      734.59      769.77     50.01 o 
  -5   8  14     1596.75     1524.42     72.48 o 
  -4   8  14     1341.26     1334.42     52.19 o 
  -3   8  14     1068.45     1042.00     48.01 o 
  -2   8  14      296.71      306.50     65.32 o 
  -1   8  14       12.51      -49.41     47.41 o 
   0   8  14       29.29     -101.94     50.97 o 
   1   8  14      301.64      258.33     67.70 o 
   2   8  14      103.65      100.93     61.88 o 
   3   8  14       12.66      -27.54     57.77 o 
   4   8  14       29.93        1.94     33.76 o 
   5   8  14       98.83       27.94     39.92 o 
   6   8  14      282.78      235.59    104.35 o 
 -11   9  14       15.85      -86.95     58.47 o 
 -10   9  14       18.48       32.57     57.89 o 
  -9   9  14        9.73       -2.02     53.49 o 
  -8   9  14        2.68      -87.37     49.81 o 
  -7   9  14        0.72      -29.25     46.26 o 
  -6   9  14        0.13        0.70     37.24 o 
  -5   9  14        0.37      -46.04     33.16 o 
  -4   9  14        2.04       28.50     34.61 o 
  -3   9  14      193.21      237.87     48.51 o 
  -2   9  14      172.37       97.74     59.42 o 
  -1   9  14        4.55        4.82     64.26 o 
   0   9  14       20.22      -60.33     57.41 o 
   1   9  14       38.73      -60.96     57.45 o 
   2   9  14      156.09      208.20     76.56 o 
   3   9  14      106.13      -20.48     71.91 o 
   4   9  14       30.39      -76.36     53.79 o 
   5   9  14       12.96       -6.42     43.30 o 
   6   9  14        1.37      -84.86     55.82 o 
 -10  10  14       13.77       -3.11     59.63 o 
  -9  10  14       10.65      -55.71     54.85 o 
  -8  10  14        2.86        1.21     50.86 o 
  -7  10  14       11.85       35.28     46.24 o 
  -6  10  14      372.35      276.46     49.80 o 
  -5  10  14      134.37      139.70     40.21 o 
  -4  10  14      163.11      138.97     36.21 o 
  -3  10  14      350.28      205.57     62.67 o 
  -2  10  14      207.25      220.84     87.22 o 
  -1  10  14      114.77      120.70     83.06 o 
   0  10  14      111.84      158.48     73.97 o 
   1  10  14      160.15      136.71     76.29 o 
   2  10  14      265.81      385.56    119.03 o 
   3  10  14       14.60       91.49     91.29 o 
   4  10  14      111.93       65.54     60.82 o 
   5  10  14      172.61      121.49     71.03 o 
  -9  11  14       69.12       43.96     61.94 o 
  -8  11  14      291.23      348.56     62.35 o 
  -7  11  14      118.98       44.98     48.58 o 
  -6  11  14        4.04       95.01     46.00 o 
  -5  11  14      107.81      110.50     40.68 o 
  -4  11  14      785.13      714.49     55.30 o 
  -3  11  14      359.19      357.38     59.69 o 
  -2  11  14        9.12      126.69     83.77 o 
  -1  11  14       12.95      -49.99     67.98 o 
   0  11  14        0.59     -133.70     70.74 o 
   1  11  14      152.00      118.98    116.94 o 
   2  11  14      553.21      625.09    110.98 o 
   3  11  14      334.93      230.99     98.53 o 
   4  11  14      105.20       63.02     98.40 o 
  -7  12  14      484.76      586.47     65.03 o 
  -6  12  14      553.32      520.77     59.71 o 
  -5  12  14      366.93      357.48     52.73 o 
  -4  12  14       60.62       49.15     38.24 o 
  -3  12  14       22.73       -8.74     55.82 o 
  -2  12  14        5.47      -50.49     71.44 o 
  -1  12  14        9.20       97.19     77.57 o 
   0  12  14      123.91      159.35     85.30 o 
   1  12  14      171.25      108.92     93.70 o 
   2  12  14       20.54       12.62     95.24 o 
  -5  13  14      128.69       90.78     50.25 o 
  -4  13  14       81.95       60.27     86.77 o 
  -3  13  14        2.29       -4.21     59.19 o 
  -2  13  14        1.36       -1.68     77.75 o 
  -1  13  14       28.71      -14.86     78.28 o 
 -14   1  15       70.46       73.69    108.33 o 
 -13   1  15       89.22       69.94     87.71 o 
 -12   1  15       30.78      186.45     72.75 o 
 -11   1  15       25.20       71.17     63.95 o 
 -10   1  15       38.23      -36.56     56.82 o 
  -9   1  15      410.93      499.89     71.18 o 
  -8   1  15      175.01      111.07     36.45 o 
  -7   1  15      580.17      711.66     41.50 o 
  -6   1  15     1377.86     1303.85     41.80 o 
  -5   1  15      693.17      693.32     30.98 o 
  -4   1  15       12.40      -27.84     21.68 o 
  -3   1  15       11.40       29.18     22.15 o 
  -2   1  15      353.26      358.32     27.53 o 
  -1   1  15     1330.32     1318.66     38.55 o 
   0   1  15      503.20      542.02     33.44 o 
   1   1  15       11.34      -41.92     23.96 o 
   2   1  15       71.67       23.37     28.98 o 
   3   1  15      151.92      149.01     34.77 o 
   4   1  15       40.87       13.48     40.32 o 
   5   1  15       31.12       -1.81     46.44 o 
   6   1  15        7.43      -32.81     48.84 o 
   7   1  15       13.01      -16.12     52.59 o 
   8   1  15        4.11        0.83     59.79 o 
 -14   2  15        1.36      -41.55     96.35 o 
 -13   2  15      162.89       67.59     75.85 o 
 -12   2  15      527.39      576.98     89.35 o 
 -11   2  15      673.47      681.96     85.53 o 
 -10   2  15      364.38      497.41     69.96 o 
  -9   2  15      880.80      880.42     77.78 o 
  -8   2  15     1187.19     1246.00     60.33 o 
  -7   2  15      142.52      215.12     31.73 o 
  -6   2  15        1.99        1.41     26.69 o 
  -5   2  15        5.57        6.58     23.77 o 
  -4   2  15      548.94      566.73     33.90 o 
  -3   2  15     1252.03     1318.89     39.00 o 
  -2   2  15       28.82       27.82     22.03 o 
  -1   2  15      412.64      428.99     27.43 o 
   0   2  15     1104.35     1131.15     40.57 o 
   1   2  15      985.59      956.71     38.49 o 
   2   2  15      233.65      180.27     37.08 o 
   3   2  15        9.42       49.26     32.11 o 
   4   2  15        2.13      -11.12     39.39 o 
   5   2  15        6.02       23.95     48.87 o 
   6   2  15      100.92       86.67     55.58 o 
   7   2  15      315.82      372.46     65.73 o 
   8   2  15      217.11      148.08     70.55 o 
 -14   3  15      125.67      280.70     95.71 o 
 -13   3  15      493.79      500.75     91.03 o 
 -12   3  15      386.68      479.46     79.11 o 
 -11   3  15      183.63      301.44     68.70 o 
 -10   3  15        1.79      -32.11     53.97 o 
  -9   3  15      116.80      176.51     50.65 o 
  -8   3  15     1193.54     1239.06     85.20 o 
  -7   3  15     1160.14     1248.45     57.09 o 
  -6   3  15      529.99      407.56     37.70 o 
  -5   3  15     1026.65     1068.18     41.95 o 
  -4   3  15       29.01      -24.78     22.46 o 
  -3   3  15     2018.55     2129.92     50.77 o 
  -2   3  15     2291.27     2344.60     52.61 o 
  -1   3  15     1781.80     1689.87     45.96 o 
   0   3  15     1219.83     1215.88     53.55 o 
   1   3  15       35.04        5.77     27.86 o 
   2   3  15      365.91      260.22     33.56 o 
   3   3  15      448.24      586.37     42.00 o 
   4   3  15      365.26      375.36     49.26 o 
   5   3  15      289.11      317.63     52.15 o 
   6   3  15      292.98      290.54     61.53 o 
   7   3  15       77.19      133.89     63.85 o 
   8   3  15       29.59      175.54     71.31 o 
 -13   4  15        9.74      -16.19     70.43 o 
 -12   4  15       79.86      -20.99     67.42 o 
 -11   4  15      299.28      297.50     69.16 o 
 -10   4  15      807.42      888.10     82.72 o 
  -9   4  15      554.49      586.80     61.90 o 
  -8   4  15      196.24      241.07     48.89 o 
  -7   4  15        0.24        9.22     36.99 o 
  -6   4  15      233.96      272.35     36.80 o 
  -5   4  15      694.27      625.84     39.04 o 
  -4   4  15      349.27      394.91     31.05 o 
  -3   4  15      132.20      132.81     27.08 o 
  -2   4  15      295.39      314.60     32.17 o 
  -1   4  15       55.69       52.67     23.55 o 
   0   4  15      971.36     1038.17     40.77 o 
   1   4  15      891.22      877.67     38.71 o 
   2   4  15      334.14      299.11     33.74 o 
   3   4  15       17.37       -8.42     30.64 o 
   4   4  15      123.85      109.52     39.06 o 
   5   4  15      185.60      123.57     49.45 o 
   6   4  15      262.83      308.59     67.86 o 
   7   4  15      298.03      224.32     69.18 o 
   8   4  15      154.08      170.41     71.16 o 
 -13   5  15       46.86       94.15     79.07 o 
 -12   5  15       27.38       31.08     69.06 o 
 -11   5  15        6.54       -8.30     59.27 o 
 -10   5  15       81.87       11.30     56.98 o 
  -9   5  15       62.97       59.69     54.54 o 
  -8   5  15      510.74      502.74     56.07 o 
  -7   5  15      452.24      551.59     75.24 o 
  -6   5  15      328.39      249.78     43.67 o 
  -5   5  15      608.84      603.70     42.43 o 
  -4   5  15      983.14      963.95     42.42 o 
  -3   5  15      139.85      110.29     29.10 o 
  -2   5  15        5.04      -20.38     23.05 o 
  -1   5  15       20.45        6.91     25.92 o 
   0   5  15       11.34       36.07     33.25 o 
   1   5  15       57.85       65.38     25.08 o 
   2   5  15      683.88      718.49     38.79 o 
   3   5  15     1330.41     1292.56     54.14 o 
   4   5  15      408.10      510.27     48.97 o 
   5   5  15      265.42      172.49     50.38 o 
   6   5  15      266.49      204.26     62.61 o 
   7   5  15       77.43       17.79     62.52 o 
 -13   6  15        6.88       68.65     74.73 o 
 -12   6  15      120.62       26.11     62.12 o 
 -11   6  15       49.34       85.04     61.56 o 
 -10   6  15       19.75      -10.02     50.29 o 
  -9   6  15        1.40      -18.77     47.78 o 
  -8   6  15        4.82       25.23     46.99 o 
  -7   6  15      169.68      110.78     48.62 o 
  -6   6  15      305.69      236.58     46.99 o 
  -5   6  15      451.89      411.37     40.09 o 
  -4   6  15      309.81      324.05     33.37 o 
  -3   6  15      618.93      595.85     47.18 o 
  -2   6  15      260.52      275.93     31.26 o 
  -1   6  15       48.70      -15.22     32.47 o 
   0   6  15      305.07      283.09     51.32 o 
   1   6  15      801.97      742.24     50.28 o 
   2   6  15       61.52       62.49     38.40 o 
   3   6  15      109.68       40.44     44.42 o 
   4   6  15        2.42      -11.12     36.19 o 
   5   6  15      135.77       95.33     49.23 o 
   6   6  15       85.62      -22.38     57.43 o 
   7   6  15        3.50       26.37     61.47 o 
 -12   7  15       66.93       97.09     65.90 o 
 -11   7  15      138.45      121.77     63.02 o 
 -10   7  15       74.81      143.14     78.85 o 
  -9   7  15        0.60       -2.42     52.25 o 
  -8   7  15       84.17       61.71     49.45 o 
  -7   7  15       80.91       92.04     48.68 o 
  -6   7  15       12.46      -19.96     36.23 o 
  -5   7  15      415.15      330.17     49.40 o 
  -4   7  15      760.23      746.34     50.98 o 
  -3   7  15      938.06     1017.41     58.93 o 
  -2   7  15      288.03      222.26     54.54 o 
  -1   7  15      123.84      213.45     57.81 o 
   0   7  15      611.62      507.65     62.87 o 
   1   7  15      846.63      892.40     96.14 o 
   2   7  15      414.21      380.04     59.29 o 
   3   7  15       42.13       18.63     35.19 o 
   4   7  15      136.48       55.70     37.79 o 
   5   7  15      128.21       67.49     48.38 o 
   6   7  15        0.98      -64.75     56.47 o 
 -11   8  15      135.25      182.13     66.09 o 
 -10   8  15      186.26      130.20     60.47 o 
  -9   8  15       46.38       35.79     58.26 o 
  -8   8  15        6.34       69.63     53.40 o 
  -7   8  15      113.42      111.82     46.39 o 
  -6   8  15      666.38      693.82     55.43 o 
  -5   8  15      965.75      925.59     52.32 o 
  -4   8  15      438.14      450.75     48.56 o 
  -3   8  15        2.54        4.04     59.86 o 
  -2   8  15        4.95      -66.34     46.54 o 
  -1   8  15        0.32      -56.22     49.89 o 
   0   8  15       55.37      154.69     68.76 o 
   1   8  15      204.61      137.70     69.30 o 
   2   8  15      224.65      238.64     74.68 o 
   3   8  15      320.21      297.81     56.00 o 
   4   8  15       25.36      -19.43     40.66 o 
   5   8  15      174.88      145.56     50.82 o 
   6   8  15      225.91      172.06     69.49 o 
 -11   9  15       22.62       26.74     61.61 o 
 -10   9  15       53.86       73.94     60.29 o 
  -9   9  15      245.13      249.86     61.87 o 
  -8   9  15      293.63      213.33     58.76 o 
  -7   9  15     1055.67     1034.29     69.55 o 
  -6   9  15     1366.96     1357.21     66.60 o 
  -5   9  15       66.54      125.61     38.37 o 
  -4   9  15      142.25      167.87     34.97 o 
  -3   9  15      172.47      191.20     54.07 o 
  -2   9  15      305.97      176.46     64.78 o 
  -1   9  15      176.22      107.76     72.91 o 
   0   9  15        7.10      -30.43     58.55 o 
   1   9  15       32.97      -21.54     62.05 o 
   2   9  15       40.38      -55.66     70.58 o 
   3   9  15      249.50      367.02    112.68 o 
   4   9  15      640.68      675.67     74.25 o 
   5   9  15      237.30      132.64     52.66 o 
 -10  10  15      114.08      269.91     95.76 o 
  -9  10  15       24.59        8.15     56.26 o 
  -8  10  15        9.42        8.34     52.21 o 
  -7  10  15      139.16      134.97     48.63 o 
  -6  10  15      280.12      215.41     49.36 o 
  -5  10  15      636.57      684.47     58.78 o 
  -4  10  15      447.81      407.23     43.42 o 
  -3  10  15       65.24       22.88     68.66 o 
  -2  10  15       32.35       72.01     78.03 o 
  -1  10  15       42.15       -6.33     69.78 o 
   0  10  15        5.23      -88.84     68.84 o 
   1  10  15      134.44      188.03     79.18 o 
   2  10  15      292.33      369.71    139.30 o 
   3  10  15      153.82       23.09     95.51 o 
   4  10  15       10.33      162.85    111.73 o 
  -8  11  15      109.07       72.55     57.29 o 
  -7  11  15       69.43      -35.65     48.30 o 
  -6  11  15        5.05       19.46     45.60 o 
  -5  11  15       61.14       37.00     44.02 o 
  -4  11  15      205.77      249.64     42.71 o 
  -3  11  15       68.34       36.02     72.34 o 
  -2  11  15       13.68      -12.36     81.13 o 
  -1  11  15        3.80      -90.54     68.33 o 
   0  11  15       20.01      116.23     80.88 o 
   1  11  15       26.43      -72.63     88.34 o 
   2  11  15        6.19      -79.79     86.45 o 
  -6  12  15       73.62       55.02     48.24 o 
  -5  12  15      100.56      198.71     49.11 o 
  -4  12  15       24.08       -5.52     41.86 o 
  -3  12  15      134.23      172.25     93.95 o 
  -2  12  15       39.60        4.45     76.65 o 
  -1  12  15        0.92      142.64     83.92 o 
   0  12  15       27.45     -150.03     75.01 o 
   1  12  15       42.82       68.70    102.87 o 
 -14   0  16      229.25      151.84    141.95 o 
 -13   0  16      193.52      205.01    156.80 o 
 -12   0  16       70.21       95.51    116.26 o 
 -11   0  16       74.88       85.30    108.42 o 
 -10   0  16     1245.88     1236.05    160.40 o 
  -9   0  16      603.04      720.49    157.42 o 
  -8   0  16     1261.94     1183.00     88.15 o 
  -7   0  16     1263.21     1281.35     65.92 o 
  -6   0  16        1.42      -71.09     35.55 o 
  -5   0  16       83.27       34.33     36.00 o 
  -4   0  16       93.29       97.39     35.42 o 
  -3   0  16     1636.33     1743.42     79.70 o 
  -2   0  16     7672.46     7438.49    174.31 o 
  -1   0  16     3441.06     3390.00    106.56 o 
   0   0  16        0.18      -51.53     42.05 o 
   1   0  16      337.89      326.49     54.00 o 
   2   0  16      126.25       72.08     48.05 o 
   3   0  16      187.20      226.29     53.47 o 
   4   0  16      144.65       90.21    109.72 o 
   5   0  16        8.69      -41.74     72.02 o 
   6   0  16        1.19       23.60     76.85 o 
   7   0  16        1.61       11.41     82.36 o 
 -14   1  16       11.97     -123.90     94.13 o 
 -13   1  16      278.35      303.01     97.14 o 
 -12   1  16      820.93     1025.50    117.68 o 
 -11   1  16      662.78      735.94    100.85 o 
 -10   1  16      135.19      221.71     68.70 o 
  -9   1  16        0.85        3.86     46.45 o 
  -8   1  16        5.97       40.36     42.08 o 
  -7   1  16      408.52      374.66     38.03 o 
  -6   1  16       47.44       28.65     28.67 o 
  -5   1  16      435.97      471.84     36.07 o 
  -4   1  16     1337.97     1452.39     45.23 o 
  -3   1  16      104.05      154.56     29.19 o 
  -2   1  16     1256.32     1367.72     43.32 o 
  -1   1  16     3388.26     3152.42     65.84 o 
   0   1  16     3314.64     3344.88     86.65 o 
   1   1  16      768.56      738.58     42.92 o 
   2   1  16        2.66      -15.70     31.55 o 
   3   1  16        4.63        4.87     35.83 o 
   4   1  16       67.70      150.28     50.98 o 
   5   1  16      362.53      256.55     59.43 o 
   6   1  16      474.24      532.35     96.43 o 
   7   1  16      147.46      177.78     80.01 o 
 -13   2  16       57.89      271.62     98.37 o 
 -12   2  16       21.88       49.42     81.59 o 
 -11   2  16        1.85       -9.97     64.05 o 
 -10   2  16        0.72        3.67     56.50 o 
  -9   2  16        1.01      -54.73     45.19 o 
  -8   2  16       31.06       58.30     42.34 o 
  -7   2  16      394.05      412.68     50.24 o 
  -6   2  16     1265.94     1342.84     49.21 o 
  -5   2  16      319.50      265.35     32.33 o 
  -4   2  16      425.51      404.24     35.79 o 
  -3   2  16     1035.41     1155.73     43.83 o 
  -2   2  16       62.06       47.65     26.19 o 
  -1   2  16        3.92       20.55     26.47 o 
   0   2  16       43.57       60.14     30.18 o 
   1   2  16      115.78       64.59     28.79 o 
   2   2  16       19.79       59.13     31.87 o 
   3   2  16      110.12       92.26     36.48 o 
   4   2  16      456.73      400.01     52.31 o 
   5   2  16      101.08      125.46     55.31 o 
   6   2  16      110.00      132.13     58.38 o 
   7   2  16      167.07       98.47     61.87 o 
 -13   3  16       18.85        2.12     83.12 o 
 -12   3  16       38.36       28.09     64.82 o 
 -11   3  16        4.59       25.32     60.00 o 
 -10   3  16        3.55       18.32     50.70 o 
  -9   3  16      312.68      330.05     57.07 o 
  -8   3  16       69.66      153.40     45.30 o 
  -7   3  16      176.82      236.00     47.07 o 
  -6   3  16       92.95      152.78     41.25 o 
  -5   3  16        0.34      -31.72     27.94 o 
  -4   3  16       57.72       21.43     27.53 o 
  -3   3  16       74.14       72.78     28.21 o 
  -2   3  16      354.12      365.58     31.16 o 
  -1   3  16        2.06       27.00     25.44 o 
   0   3  16       89.73      147.87     31.55 o 
   1   3  16      262.45      238.24     33.16 o 
   2   3  16        4.54      -16.58     30.53 o 
   3   3  16       74.46       29.82     35.79 o 
   4   3  16       32.53      -31.73     40.29 o 
   5   3  16       14.66       96.28     53.59 o 
   6   3  16       33.89       63.10     56.64 o 
   7   3  16       48.25       54.07     67.01 o 
 -13   4  16        1.62       42.23     76.68 o 
 -12   4  16       13.95      141.77     75.41 o 
 -11   4  16        1.82      138.06     64.72 o 
 -10   4  16       16.12       65.18     54.70 o 
  -9   4  16      179.84      150.58     51.39 o 
  -8   4  16      845.75      873.34     63.40 o 
  -7   4  16      481.84      508.11     53.28 o 
  -6   4  16      189.46      166.19     41.05 o 
  -5   4  16     1508.37     1506.57     69.40 o 
  -4   4  16     1101.13     1176.37     49.40 o 
  -3   4  16        2.11      -20.02     27.18 o 
  -2   4  16      133.06       99.02     28.23 o 
  -1   4  16       28.21       34.21     25.85 o 
   0   4  16      337.59      286.54     35.85 o 
   1   4  16       69.73       99.83     29.32 o 
   2   4  16       67.67       87.33     31.42 o 
   3   4  16      473.74      472.32     50.31 o 
   4   4  16      497.16      544.61     55.84 o 
   5   4  16       33.48      -77.70     75.05 o 
   6   4  16        4.20      -52.49     58.37 o 
   7   4  16       17.41       27.50     64.45 o 
 -13   5  16       46.95       30.97     76.45 o 
 -12   5  16      122.89       70.50     90.17 o 
 -11   5  16      264.04      163.13     69.83 o 
 -10   5  16      458.57      512.86    106.38 o 
  -9   5  16       61.85      122.33     67.25 o 
  -8   5  16       95.44       37.60     48.75 o 
  -7   5  16      816.65      748.26     59.00 o 
  -6   5  16      895.51      869.70     61.12 o 
  -5   5  16       68.97       36.08     35.14 o 
  -4   5  16     1009.05      845.90     43.97 o 
  -3   5  16      608.67      636.51     40.67 o 
  -2   5  16      526.24      491.33     39.27 o 
  -1   5  16      530.56      568.46     33.70 o 
   0   5  16      324.50      301.15     32.15 o 
   1   5  16      822.00      799.23     40.66 o 
   2   5  16      705.54      717.51     45.60 o 
   3   5  16        2.75      -51.66     41.12 o 
   4   5  16      516.53      558.33     59.50 o 
   5   5  16      425.56      369.04     61.51 o 
   6   5  16      336.84      448.16     75.77 o 
 -12   6  16       95.72      119.40     81.52 o 
 -11   6  16        3.71        4.60     64.30 o 
 -10   6  16      121.00       70.05     67.90 o 
  -9   6  16      791.11      836.23     93.27 o 
  -8   6  16      900.21     1044.57     76.74 o 
  -7   6  16      198.53      225.18     52.25 o 
  -6   6  16        0.75      -39.08     40.74 o 
  -5   6  16        9.04       -7.60     31.75 o 
  -4   6  16      187.60      122.34     40.49 o 
  -3   6  16     1126.17     1159.97     45.16 o 
  -2   6  16      752.02      722.21     40.19 o 
  -1   6  16      242.09      313.76     40.89 o 
   0   6  16        1.59       24.59     35.75 o 
   1   6  16      506.72      551.83     44.79 o 
   2   6  16     1194.82     1324.64     55.97 o 
   3   6  16      986.41     1076.02     81.69 o 
   4   6  16      466.97      351.13     51.92 o 
   5   6  16      161.86      113.49     50.71 o 
   6   6  16        2.43      -38.96     57.90 o 
 -12   7  16      208.38      301.33     72.62 o 
 -11   7  16      334.36      275.99     68.93 o 
 -10   7  16      204.41      317.01     66.47 o 
  -9   7  16       31.95       98.54     55.69 o 
  -8   7  16       53.27       27.77     45.88 o 
  -7   7  16      621.46      650.19     66.60 o 
  -6   7  16     1249.05     1151.87     69.61 o 
  -5   7  16     1323.46     1310.93     67.75 o 
  -4   7  16      406.66      366.54     44.47 o 
  -3   7  16       14.25      -71.30     38.36 o 
  -2   7  16        0.56      -70.32     35.16 o 
  -1   7  16      248.27      363.03     90.55 o 
   0   7  16      661.14      802.36     90.04 o 
   1   7  16      244.64      143.32     95.23 o 
   2   7  16        1.09       22.30     44.92 o 
   3   7  16        1.92        6.34     32.51 o 
   4   7  16       67.71       12.57     44.72 o 
   5   7  16      254.15      302.23     78.56 o 
 -11   8  16        6.19       43.77     61.89 o 
 -10   8  16       26.94      -16.97     57.94 o 
  -9   8  16      104.22      122.02     58.58 o 
  -8   8  16       95.37       90.64     51.00 o 
  -7   8  16      220.71      243.04     50.76 o 
  -6   8  16       28.59       48.70     39.26 o 
  -5   8  16       72.19       77.66     41.81 o 
  -4   8  16      128.01      149.87     39.94 o 
  -3   8  16       89.87       27.35     64.73 o 
  -2   8  16       46.69      -68.87     54.29 o 
  -1   8  16      111.14       28.60     73.93 o 
   0   8  16      105.57      109.65     67.73 o 
   1   8  16       12.18        5.99     81.49 o 
   2   8  16        1.08      -83.79     67.55 o 
   3   8  16      146.04      119.39     73.40 o 
   4   8  16      108.79       32.65     46.23 o 
   5   8  16       36.96      -33.40     48.94 o 
 -10   9  16       21.52      125.73     62.93 o 
  -9   9  16       31.32       82.49     57.02 o 
  -8   9  16        0.02       92.72     52.45 o 
  -7   9  16        3.95       -7.32     46.73 o 
  -6   9  16        8.97      -23.59     43.83 o 
  -5   9  16       52.01       14.78     38.64 o 
  -4   9  16       15.39       -4.04     47.92 o 
  -3   9  16       10.27      -74.12     61.62 o 
  -2   9  16        8.36       -5.72     70.29 o 
  -1   9  16        0.38     -147.12     73.56 o 
   0   9  16        0.31       84.11     70.52 o 
   1   9  16       18.98      -49.21     67.90 o 
   2   9  16       46.56       92.63    100.71 o 
   3   9  16       19.53      -19.97    117.69 o 
   4   9  16       18.87      -28.68     44.19 o 
  -9  10  16        6.46      -27.34     53.48 o 
  -8  10  16        0.54       -0.22     52.29 o 
  -7  10  16       17.76       82.73     51.84 o 
  -6  10  16       19.64      -53.21     44.58 o 
  -5  10  16      191.35      196.66     40.79 o 
  -4  10  16      267.46      247.45     48.15 o 
  -3  10  16      403.95      333.87     85.44 o 
  -2  10  16      122.34      105.29     94.91 o 
  -1  10  16        6.91      -14.68     71.14 o 
   0  10  16       11.08      -99.42     72.86 o 
   1  10  16       24.91       22.69     75.99 o 
   2  10  16        3.47       60.40    101.38 o 
   3  10  16        2.69      -70.76    122.99 o 
  -7  11  16      481.02      530.96     60.54 o 
  -6  11  16      856.50      882.24     63.56 o 
  -5  11  16      950.23     1013.39     64.51 o 
  -4  11  16      418.14      450.15     77.26 o 
  -3  11  16        3.57     -123.18     92.71 o 
  -2  11  16       46.35      113.38     94.53 o 
  -1  11  16       66.75       30.10     79.65 o 
   0  11  16      131.55      242.08     88.03 o 
   1  11  16       93.98       -8.65     90.75 o 
  -4  12  16       20.96      105.37     50.84 o 
  -3  12  16       68.17       -5.39     94.61 o 
  -2  12  16       21.93      -95.39     78.46 o 
 -13   1  17      148.62      235.15     92.82 o 
 -12   1  17      226.46       72.22     85.65 o 
 -11   1  17      181.64      224.17     76.49 o 
 -10   1  17      387.74      353.45     66.70 o 
  -9   1  17      213.78      222.10     54.54 o 
  -8   1  17      225.37      157.09     47.68 o 
  -7   1  17      238.75      324.42     51.32 o 
  -6   1  17        4.72      -29.62     33.33 o 
  -5   1  17      127.68      112.55     31.95 o 
  -4   1  17      136.76      155.38     31.69 o 
  -3   1  17      711.40      697.24     40.59 o 
  -2   1  17      611.54      743.34     50.82 o 
  -1   1  17      381.47      332.02     37.88 o 
   0   1  17     1034.01     1065.19     53.85 o 
   1   1  17      263.17      282.28     40.92 o 
   2   1  17       22.92      -21.73     34.85 o 
   3   1  17        8.87        0.93     41.88 o 
   4   1  17        0.17        8.34     49.91 o 
   5   1  17       10.99      -14.76     55.99 o 
   6   1  17        4.38       41.42     59.86 o 
   7   1  17       18.28        3.08     59.28 o 
 -13   2  17      404.59      365.76     92.46 o 
 -12   2  17      439.31      516.40     90.56 o 
 -11   2  17      163.38      193.92     76.45 o 
 -10   2  17       37.21      -61.59     53.61 o 
  -9   2  17       13.35      -68.97     46.24 o 
  -8   2  17       25.29       17.14     43.25 o 
  -7   2  17      116.09      103.63     41.81 o 
  -6   2  17       80.01       98.96     37.19 o 
  -5   2  17       71.72       26.93     32.62 o 
  -4   2  17        2.13       34.93     29.68 o 
  -3   2  17     1010.09     1045.06     44.59 o 
  -2   2  17     1227.69     1288.41     47.28 o 
  -1   2  17      793.29      754.45     41.49 o 
   0   2  17     1336.31     1423.13     63.77 o 
   1   2  17      221.79      224.16     37.17 o 
   2   2  17       39.90       37.22     36.26 o 
   3   2  17      196.30      225.90     43.81 o 
   4   2  17      167.69      201.66     58.15 o 
   5   2  17      300.09      281.67     72.20 o 
   6   2  17      336.82      253.57     67.73 o 
 -13   3  17        3.90      113.76     86.67 o 
 -12   3  17       49.50       30.05     74.22 o 
 -11   3  17      239.78      262.04     67.26 o 
 -10   3  17      512.89      519.89     66.05 o 
  -9   3  17      370.04      304.50     54.22 o 
  -8   3  17      318.10      291.31     51.77 o 
  -7   3  17       21.49       17.34     41.40 o 
  -6   3  17      574.52      708.29     65.13 o 
  -5   3  17      635.87      702.17     45.44 o 
  -4   3  17      469.84      491.79     40.76 o 
  -3   3  17      257.50      310.63     37.01 o 
  -2   3  17       38.67       58.22     30.91 o 
  -1   3  17       15.17       32.89     30.32 o 
   0   3  17       25.52       54.79     36.03 o 
   1   3  17      247.67      279.20     37.11 o 
   2   3  17      437.26      549.88     46.43 o 
   3   3  17      597.49      612.84     50.15 o 
   4   3  17      125.82      135.85     56.72 o 
   5   3  17       26.39       21.58     53.24 o 
   6   3  17      167.30      140.34     62.35 o 
 -12   4  17      437.14      357.95    107.17 o 
 -11   4  17      428.07      402.34     76.43 o 
 -10   4  17      103.05       56.05     61.23 o 
  -9   4  17        4.77       25.59     46.53 o 
  -8   4  17       32.90      -15.85     43.25 o 
  -7   4  17      523.04      625.10     57.13 o 
  -6   4  17      310.65      344.93     48.35 o 
  -5   4  17        0.96       -4.51     32.56 o 
  -4   4  17        2.09      -16.75     29.02 o 
  -3   4  17        0.97      -25.03     29.52 o 
  -2   4  17      708.15      697.43     41.96 o 
  -1   4  17      991.33      921.13     45.05 o 
   0   4  17      270.71      316.33     37.04 o 
   1   4  17       44.93       66.41     31.88 o 
   2   4  17       10.28       49.60     34.51 o 
   3   4  17      427.59      380.83     47.31 o 
   4   4  17      530.45      656.43     70.59 o 
   5   4  17      290.73      349.30     69.22 o 
   6   4  17      201.27      228.39     85.86 o 
 -12   5  17       53.38       88.65     77.27 o 
 -11   5  17       59.28      152.27     74.24 o 
 -10   5  17        4.02      -85.33     57.58 o 
  -9   5  17       13.52       34.34     52.51 o 
  -8   5  17       27.21      -28.62     48.17 o 
  -7   5  17       41.60       24.90     49.35 o 
  -6   5  17        0.73        4.43     40.16 o 
  -5   5  17       77.22        5.62     36.16 o 
  -4   5  17       40.49       22.02     31.93 o 
  -3   5  17      541.46      531.23     38.86 o 
  -2   5  17       94.75       58.63     29.52 o 
  -1   5  17       23.55        8.16     29.62 o 
   0   5  17      469.32      470.20     38.62 o 
   1   5  17      672.32      705.86     46.34 o 
   2   5  17      271.59      219.37     37.47 o 
   3   5  17       34.80       17.14     41.02 o 
   4   5  17       14.17       16.22     44.63 o 
   5   5  17        9.09      -42.70     55.46 o 
   6   5  17       25.04       15.05     62.14 o 
 -12   6  17       82.31       90.92     75.16 o 
 -11   6  17      318.12      399.87     83.10 o 
 -10   6  17      446.82      356.19     78.87 o 
  -9   6  17       22.97        4.01     54.27 o 
  -8   6  17       18.79      112.56     53.29 o 
  -7   6  17        6.29       42.24     48.76 o 
  -6   6  17       20.62      -50.38     43.30 o 
  -5   6  17        4.39      -16.67     39.86 o 
  -4   6  17       45.09       26.28     33.19 o 
  -3   6  17       43.96       59.39     29.30 o 
  -2   6  17        0.21      -15.84     28.55 o 
  -1   6  17       83.33      115.93     35.54 o 
   0   6  17      146.52       97.90     37.83 o 
   1   6  17       36.90      -18.87     30.48 o 
   2   6  17        1.44       41.99     33.69 o 
   3   6  17        0.11      -27.31     37.01 o 
   4   6  17        0.69      -21.67     46.21 o 
   5   6  17        0.68       21.95     57.98 o 
 -11   7  17       13.11      114.86     74.69 o 
 -10   7  17      130.47      161.54     92.15 o 
  -9   7  17      295.98      348.55     70.28 o 
  -8   7  17       87.51       46.13     54.10 o 
  -7   7  17        3.59        4.17     49.65 o 
  -6   7  17       75.45      140.33     50.60 o 
  -5   7  17      477.59      560.89     69.84 o 
  -4   7  17      513.38      484.28     69.46 o 
  -3   7  17       41.62       34.87     34.23 o 
  -2   7  17        0.44       -4.17     40.42 o 
  -1   7  17       99.77       82.26     96.36 o 
   0   7  17       38.60       56.48     82.42 o 
   1   7  17        3.16       50.05     47.97 o 
   2   7  17       45.67      -55.68     41.66 o 
   3   7  17       16.24        6.36     33.85 o 
   4   7  17        1.18      -43.48     43.57 o 
 -10   8  17       50.75       13.05     58.07 o 
  -9   8  17       12.41       65.07     52.58 o 
  -8   8  17      252.52      312.48     65.04 o 
  -7   8  17      613.16      686.88     73.78 o 
  -6   8  17      515.36      536.11     62.46 o 
  -5   8  17      225.22      272.16     48.32 o 
  -4   8  17        8.38      -40.21     41.41 o 
  -3   8  17      218.73      201.87     63.02 o 
  -2   8  17      246.22      301.75     77.18 o 
  -1   8  17      330.07      516.68    145.03 o 
   0   8  17      418.18      363.32    142.66 o 
   1   8  17      182.35      137.60     83.51 o 
   2   8  17        8.96       75.95     81.35 o 
   3   8  17       66.38       -0.08     46.24 o 
   4   8  17      202.61      128.62     69.05 o 
  -9   9  17      275.91      304.94     62.05 o 
  -8   9  17       24.32       54.76     51.69 o 
  -7   9  17       47.10       62.67     49.19 o 
  -6   9  17      340.52      367.96     67.89 o 
  -5   9  17      598.08      615.40     57.92 o 
  -4   9  17      599.48      649.59     87.04 o 
  -3   9  17      371.28      600.02     93.55 o 
  -2   9  17       87.29      103.84     82.97 o 
  -1   9  17        1.56      -43.97     70.38 o 
   0   9  17      254.86      176.35     80.63 o 
   1   9  17      584.35      515.61    118.87 o 
   2   9  17      457.10      338.17    145.71 o 
   3   9  17      106.47       25.05    121.13 o 
  -8  10  17      452.41      588.83     90.11 o 
  -7  10  17      479.09      501.94     68.66 o 
  -6  10  17      365.74      383.49     54.73 o 
  -5  10  17      134.28      149.74     68.54 o 
  -4  10  17        6.83      -36.67     47.55 o 
  -3  10  17       87.09      127.96     85.36 o 
  -2  10  17      113.33       64.44    100.75 o 
  -1  10  17      250.73      197.51     91.54 o 
   0  10  17      267.99      229.41    117.97 o 
   1  10  17       50.02      115.50    105.46 o 
  -6  11  17       35.95        0.27     46.05 o 
  -5  11  17       30.27       70.03     43.35 o 
  -4  11  17      142.31      116.60     52.33 o 
  -3  11  17      112.78        9.29     87.76 o 
  -2  11  17       36.48      -20.60     87.23 o 
  -1  11  17        9.40       19.89     82.50 o 
 -13   0  18      240.87      331.79    199.89 o 
 -12   0  18      573.27      730.31    264.31 o 
 -11   0  18      413.01      540.88    138.22 o 
 -10   0  18       10.86       -9.18     68.01 o 
  -9   0  18      191.24      130.40     72.97 o 
  -8   0  18      374.94      402.31     81.28 o 
  -7   0  18      489.85      659.48     87.45 o 
  -6   0  18      866.67      972.06     93.95 o 
  -5   0  18     1240.12     1309.54     91.76 o 
  -4   0  18     1743.67     1830.66     94.60 o 
  -3   0  18     1008.75      934.42     75.14 o 
  -2   0  18      124.47       74.04     52.71 o 
  -1   0  18     2497.42     2407.29    104.88 o 
   0   0  18     1518.50     1544.41     96.57 o 
   1   0  18      615.57      419.51     75.17 o 
   2   0  18      205.23      229.35     69.08 o 
   3   0  18        3.44      -18.64     72.07 o 
   4   0  18      143.22      122.12     83.37 o 
   5   0  18      255.69      304.52     97.39 o 
   6   0  18      389.65      433.96    105.38 o 
 -13   1  18      173.39       75.07     91.66 o 
 -12   1  18       95.69        4.35     76.42 o 
 -11   1  18        2.25      -25.43     59.55 o 
 -10   1  18      113.43      121.93     55.91 o 
  -9   1  18      182.93      120.26     50.58 o 
  -8   1  18        3.77       86.87     47.50 o 
  -7   1  18      283.93      204.93     48.71 o 
  -6   1  18      120.69       59.20     43.83 o 
  -5   1  18       38.00       17.88     36.99 o 
  -4   1  18      594.92      537.75     49.92 o 
  -3   1  18     1288.47     1359.09     63.93 o 
  -2   1  18      563.51      494.86     47.07 o 
  -1   1  18      907.58      859.48     55.19 o 
   0   1  18      667.29      611.20     56.86 o 
   1   1  18        1.72      -37.25     35.53 o 
   2   1  18      291.01      322.99     50.27 o 
   3   1  18      575.87      590.52     60.30 o 
   4   1  18      538.95      763.43     77.47 o 
   5   1  18      217.85      175.25     83.79 o 
   6   1  18        7.50       55.73     62.92 o 
 -12   2  18       33.27       79.53     75.31 o 
 -11   2  18      163.09      278.94     70.22 o 
 -10   2  18      175.47      168.56     62.63 o 
  -9   2  18       28.00       37.40     49.44 o 
  -8   2  18      334.20      309.40     54.69 o 
  -7   2  18      588.80      554.94     58.74 o 
  -6   2  18      103.02       93.96     39.95 o 
  -5   2  18       74.16       41.13     37.29 o 
  -4   2  18       53.51       33.25     35.93 o 
  -3   2  18       16.35       27.36     36.20 o 
  -2   2  18       67.86       -3.74     33.61 o 
  -1   2  18      294.02      384.24     43.70 o 
   0   2  18       39.60       41.14     43.33 o 
   1   2  18      435.90      443.74     47.45 o 
   2   2  18      398.89      403.58     47.84 o 
   3   2  18      143.06      101.81     52.99 o 
   4   2  18        2.10       95.19     55.89 o 
   5   2  18      210.52      175.23     64.42 o 
 -12   3  18        9.30     -102.00     73.08 o 
 -11   3  18        0.76       97.30     72.18 o 
 -10   3  18       64.45       31.73     54.58 o 
  -9   3  18      136.27      177.87     54.75 o 
  -8   3  18      141.81       87.01     50.96 o 
  -7   3  18       67.59      118.21     45.79 o 
  -6   3  18        3.02       33.74     42.21 o 
  -5   3  18       13.50       21.44     37.49 o 
  -4   3  18        0.00      -12.51     33.31 o 
  -3   3  18        1.17        2.71     32.85 o 
  -2   3  18       56.03       82.90     45.90 o 
  -1   3  18        0.00      -19.76     33.08 o 
   0   3  18       13.36        2.37     33.49 o 
   1   3  18      270.32      326.36     42.97 o 
   2   3  18       52.17       46.99     38.35 o 
   3   3  18        1.92       14.76     46.96 o 
   4   3  18        6.21       33.83     53.89 o 
   5   3  18       34.68       34.46     55.90 o 
 -12   4  18      139.61      141.26     87.73 o 
 -11   4  18      181.64      227.25     85.08 o 
 -10   4  18      144.94      192.18     65.50 o 
  -9   4  18      132.96       15.88     58.09 o 
  -8   4  18      155.32      164.74     53.67 o 
  -7   4  18        0.43       -2.97     43.23 o 
  -6   4  18      174.02      165.40     44.96 o 
  -5   4  18      113.08       97.65     37.17 o 
  -4   4  18        5.72       -7.28     33.05 o 
  -3   4  18        0.71       33.04     32.09 o 
  -2   4  18       54.89      -15.00     31.30 o 
  -1   4  18      174.93      161.48     37.39 o 
   0   4  18       91.74      107.35     35.53 o 
   1   4  18       62.76      109.46     35.15 o 
   2   4  18       28.92       29.01     39.24 o 
   3   4  18        6.13      -63.78     39.97 o 
   4   4  18      144.28      145.85     57.45 o 
   5   4  18      118.20       91.37     64.67 o 
 -11   5  18        0.67       44.33     79.91 o 
 -10   5  18       17.75       18.76     61.55 o 
  -9   5  18       58.38      108.16     57.45 o 
  -8   5  18      113.44        3.51     52.99 o 
  -7   5  18      335.64      352.86     70.82 o 
  -6   5  18       51.76      -16.11     47.54 o 
  -5   5  18      106.27      114.56     39.67 o 
  -4   5  18      177.47      145.96     34.61 o 
  -3   5  18      291.73      371.38     40.87 o 
  -2   5  18      361.79      404.34     43.82 o 
  -1   5  18       57.15        3.23     34.74 o 
   0   5  18        4.16       -6.03     30.72 o 
   1   5  18       57.27       35.95     34.44 o 
   2   5  18      373.72      387.65     49.39 o 
   3   5  18      714.92      658.95     58.06 o 
   4   5  18      301.03      233.11     66.60 o 
   5   5  18       62.78       55.61     61.28 o 
 -11   6  18      126.17      224.89     87.75 o 
 -10   6  18      100.31      189.44     69.50 o 
  -9   6  18       76.82       65.29     56.20 o 
  -8   6  18        0.75      -70.46     50.10 o 
  -7   6  18       70.30       44.42     50.86 o 
  -6   6  18      495.09      519.20     65.37 o 
  -5   6  18      866.52      868.73     65.60 o 
  -4   6  18      480.52      448.75     51.72 o 
  -3   6  18       16.54       16.54     32.46 o 
  -2   6  18       35.01        6.32     30.13 o 
  -1   6  18      193.47      164.79     35.58 o 
   0   6  18      577.34      653.26     43.01 o 
   1   6  18      254.42      296.20     41.99 o 
   2   6  18       81.66       62.65     38.00 o 
   3   6  18       38.72       27.64     43.77 o 
   4   6  18        0.25       67.77     58.43 o 
 -10   7  18       64.60       43.38     63.18 o 
  -9   7  18       47.24       20.53     59.40 o 
  -8   7  18      124.83       98.13     54.64 o 
  -7   7  18      207.15      189.17     61.24 o 
  -6   7  18      290.27      233.15     59.88 o 
  -5   7  18       62.29      -58.22     41.95 o 
  -4   7  18      321.18      299.11     45.05 o 
  -3   7  18      855.72      830.39     54.54 o 
  -2   7  18      356.54      322.98     44.35 o 
  -1   7  18       21.43       13.58     52.17 o 
   0   7  18        8.99      -25.10     72.51 o 
   1   7  18        4.50      -32.87     49.08 o 
   2   7  18        7.40       53.40     40.04 o 
   3   7  18       46.10       38.88     53.93 o 
  -9   8  18       75.34       68.66     64.36 o 
  -8   8  18       70.65       58.20     61.21 o 
  -7   8  18       80.46       98.03     57.50 o 
  -6   8  18      232.26      197.99     55.23 o 
  -5   8  18      402.44      341.80     52.10 o 
  -4   8  18      267.93      307.57     45.68 o 
  -3   8  18       32.63        9.16     69.06 o 
  -2   8  18        8.34      -51.30     74.30 o 
  -1   8  18       78.14      -26.06     88.08 o 
   0   8  18       71.70      237.87     86.30 o 
   1   8  18       65.43       26.40     83.27 o 
   2   8  18       86.38      108.74     88.28 o 
  -8   9  18        1.46       81.11     88.80 o 
  -7   9  18        5.11       17.79     56.76 o 
  -6   9  18       53.74       67.72     61.21 o 
  -5   9  18        6.57       36.21     50.10 o 
  -4   9  18        3.93       17.42     51.23 o 
  -3   9  18        1.09      -48.64     76.62 o 
  -2   9  18        0.85      -35.57    114.02 o 
  -1   9  18       33.32       13.85     93.16 o 
   0   9  18      105.12       93.26    101.92 o 
   1   9  18      190.54      211.38    104.72 o 
  -6  10  18      317.85      458.59     65.45 o 
  -5  10  18       78.99       94.83     53.60 o 
  -4  10  18        3.86       24.91     70.87 o 
  -3  10  18        7.45      193.82    108.13 o 
  -2  10  18       13.08      -83.81    156.41 o 
  -1  10  18      189.14      301.31    114.02 o 
 -12   1  19      160.20      146.73     70.39 o 
 -11   1  19      120.02       50.60     60.04 o 
 -10   1  19       13.50      -41.89     49.48 o 
  -9   1  19        6.40        2.70     48.86 o 
  -8   1  19        0.43      -52.69     45.44 o 
  -7   1  19       51.72       63.48     46.21 o 
  -6   1  19      252.27      230.01     49.07 o 
  -5   1  19      275.57      270.95     50.80 o 
  -4   1  19      183.94      178.80     51.02 o 
  -3   1  19        1.15       -7.26     37.93 o 
  -2   1  19      389.37      362.30     46.77 o 
  -1   1  19      162.86      136.40     40.99 o 
   0   1  19        6.79       35.24     42.24 o 
   1   1  19        3.82      -45.55     41.73 o 
   2   1  19       34.43      125.87     46.66 o 
   3   1  19       49.49       44.76     48.49 o 
   4   1  19        5.69      -23.33     54.46 o 
   5   1  19       29.09      133.75     61.54 o 
 -12   2  19       20.41      -78.60     73.68 o 
 -11   2  19      176.55      260.73     67.27 o 
 -10   2  19      496.86      443.88     72.78 o 
  -9   2  19      533.25      671.83     67.55 o 
  -8   2  19       78.93      107.51     49.44 o 
  -7   2  19        4.34      -22.95     44.71 o 
  -6   2  19      118.49      111.70     46.71 o 
  -5   2  19      338.04      242.30     48.53 o 
  -4   2  19      351.49      295.39     45.76 o 
  -3   2  19      154.25      136.95     41.46 o 
  -2   2  19       56.67       56.10     40.81 o 
  -1   2  19        7.87       51.86     38.39 o 
   0   2  19      264.42      300.88     45.98 o 
   1   2  19      408.75      436.86     57.71 o 
   2   2  19      198.72      114.70     58.39 o 
   3   2  19      300.52      214.82     57.16 o 
   4   2  19      255.04      275.12     65.07 o 
 -11   3  19      301.76      217.71     71.36 o 
 -10   3  19       59.20      105.88     64.55 o 
  -9   3  19       49.56       63.63     54.10 o 
  -8   3  19      413.36      411.59     57.66 o 
  -7   3  19      861.80      909.65     66.90 o 
  -6   3  19      679.19      769.65     69.46 o 
  -5   3  19      274.37      234.01     45.03 o 
  -4   3  19      111.01      133.70     40.98 o 
  -3   3  19       67.15       41.61     37.95 o 
  -2   3  19        3.19      -49.76     34.74 o 
  -1   3  19      167.20      106.84     46.21 o 
   0   3  19      363.44      358.21     48.55 o 
   1   3  19      190.99      130.95     41.99 o 
   2   3  19       23.00       76.41     50.28 o 
   3   3  19       35.75       28.42     52.22 o 
   4   3  19      307.24      278.25     65.07 o 
 -11   4  19      239.79      296.69     76.35 o 
 -10   4  19      628.20      626.44     83.23 o 
  -9   4  19      379.65      499.78     78.77 o 
  -8   4  19       95.88      118.24     60.65 o 
  -7   4  19       47.62       53.46     46.51 o 
  -6   4  19       32.52       20.66     41.83 o 
  -5   4  19      225.60      276.97     43.97 o 
  -4   4  19      296.06      410.59     46.93 o 
  -3   4  19      389.50      342.58     44.44 o 
  -2   4  19      210.91      144.48     36.10 o 
  -1   4  19        0.05       21.33     41.97 o 
   0   4  19        2.44       15.45     35.49 o 
   1   4  19        8.48       46.26     40.56 o 
   2   4  19      225.66      185.29     46.39 o 
   3   4  19      314.39      311.58     69.42 o 
   4   4  19      113.73      136.53     60.20 o 
 -11   5  19       31.31        7.73     71.50 o 
 -10   5  19       11.09      -63.46     61.67 o 
  -9   5  19      236.06      243.33     67.03 o 
  -8   5  19      222.16      187.03     65.75 o 
  -7   5  19      121.61       25.29     57.05 o 
  -6   5  19      208.18      190.42     54.87 o 
  -5   5  19      106.80       88.97     50.30 o 
  -4   5  19       20.54       61.83     38.18 o 
  -3   5  19        7.78      -55.73     32.22 o 
  -2   5  19       21.88      -16.34     32.02 o 
  -1   5  19      285.33      220.57     41.99 o 
   0   5  19      201.59      230.47     40.06 o 
   1   5  19       10.00        7.26     53.14 o 
   2   5  19       15.88       18.05     41.31 o 
   3   5  19       20.41      -15.83     52.17 o 
 -10   6  19       34.49       67.16     71.00 o 
  -9   6  19       19.03      -13.04     96.96 o 
  -8   6  19       98.06      129.61     62.25 o 
  -7   6  19       41.71       49.10     65.63 o 
  -6   6  19       83.49       49.59     51.24 o 
  -5   6  19      279.25      372.91     57.25 o 
  -4   6  19      116.98       56.61     42.68 o 
  -3   6  19        0.20       32.20     34.37 o 
  -2   6  19       35.36       40.67     33.27 o 
  -1   6  19        1.96       35.77     34.49 o 
   0   6  19       71.71       74.43     34.08 o 
   1   6  19       42.77      -12.36     37.60 o 
   2   6  19        1.44      -11.03     41.54 o 
   3   6  19        1.29      -85.48     44.03 o 
  -9   7  19       71.65       48.73     67.89 o 
  -8   7  19       38.19       29.58     61.77 o 
  -7   7  19      215.39      188.55     84.20 o 
  -6   7  19      194.78      191.25     59.70 o 
  -5   7  19      130.06       72.92     48.59 o 
  -4   7  19       34.57       54.33     46.03 o 
  -3   7  19       26.47       10.26     43.45 o 
  -2   7  19       41.05       37.64     41.97 o 
  -1   7  19       17.11       80.02     55.94 o 
   0   7  19       29.28      123.75     40.27 o 
   1   7  19        2.69       28.85     44.66 o 
   2   7  19        6.52       -8.50     46.95 o 
  -8   8  19       61.38       46.11     63.31 o 
  -7   8  19       15.98       -6.56     59.32 o 
  -6   8  19      123.23      195.47     62.08 o 
  -5   8  19      141.56      166.94     51.18 o 
  -4   8  19      384.02      327.06     47.02 o 
  -3   8  19      386.58      458.01    154.54 o 
  -2   8  19       98.12      -53.60     93.69 o 
  -1   8  19        0.08       54.87     84.20 o 
   0   8  19      113.12        4.22     85.52 o 
   1   8  19      409.55      490.74    107.00 o 
  -6   9  19      525.07      695.64     77.35 o 
  -5   9  19      146.97      189.82     58.21 o 
  -4   9  19        0.25       17.68     56.98 o 
  -3   9  19      107.09       35.64     93.16 o 
  -2   9  19      378.80      229.82    221.27 o 
  -1   9  19      693.87      668.63    130.78 o 
 -11   0  20        6.48       -8.17     78.64 o 
 -10   0  20       12.34       22.87     76.42 o 
  -9   0  20       51.97       21.30     78.04 o 
  -8   0  20       18.12      -17.93     79.79 o 
  -7   0  20      168.61      295.19     76.59 o 
  -6   0  20      247.85      178.60     82.81 o 
  -5   0  20       45.84       27.94     66.09 o 
  -4   0  20       96.85       79.52     71.23 o 
  -3   0  20      645.10      513.41     83.22 o 
  -2   0  20      308.78      270.98     77.37 o 
  -1   0  20        9.30      -84.76     68.41 o 
   0   0  20        7.61       71.94     65.94 o 
   1   0  20       15.18       15.29     66.11 o 
   2   0  20      228.33      206.82     74.64 o 
   3   0  20      526.26      659.48    151.70 o 
 -11   1  20      143.19      231.49     63.75 o 
 -10   1  20       29.44      118.60     56.77 o 
  -9   1  20       17.79      -97.11     49.25 o 
  -8   1  20        5.59       87.54     51.04 o 
  -7   1  20      100.53       87.59     48.37 o 
  -6   1  20      544.99      666.99     62.83 o 
  -5   1  20      628.09      542.28     58.78 o 
  -4   1  20      381.18      367.03     55.42 o 
  -3   1  20       25.72       51.81     44.21 o 
  -2   1  20       66.44       44.07     44.98 o 
  -1   1  20      132.12       23.65     54.24 o 
   0   1  20      193.19      109.71     48.65 o 
   1   1  20      151.00      136.78     49.09 o 
   2   1  20      133.39      153.25     51.32 o 
   3   1  20       17.65      -14.39     51.48 o 
 -11   2  20       28.58       72.14     72.41 o 
 -10   2  20       79.28       58.88     55.79 o 
  -9   2  20      127.86      168.26     54.75 o 
  -8   2  20      402.85      314.93     58.84 o 
  -7   2  20      277.29      345.20     55.85 o 
  -6   2  20        2.23       70.11     47.11 o 
  -5   2  20       58.85      114.63     47.27 o 
  -4   2  20       56.01      106.91     45.44 o 
  -3   2  20        3.53       -7.75     41.39 o 
  -2   2  20       17.28       49.03     43.43 o 
  -1   2  20       36.92       47.24     53.52 o 
   0   2  20      171.17      159.88     48.65 o 
   1   2  20       24.44       -5.22     48.16 o 
   2   2  20       34.61       23.63     50.07 o 
   3   2  20       84.80       43.27     54.22 o 
 -11   3  20        1.83       78.62     68.73 o 
 -10   3  20        6.58      -26.47     71.05 o 
  -9   3  20       31.05       34.54     56.49 o 
  -8   3  20       62.62      -19.33     48.78 o 
  -7   3  20        0.44       -5.73     47.63 o 
  -6   3  20        3.52      -34.97     45.08 o 
  -5   3  20       13.55      100.52     46.45 o 
  -4   3  20       34.22       39.92     45.09 o 
  -3   3  20       16.49      -42.49     37.76 o 
  -2   3  20        0.60       13.39     38.45 o 
  -1   3  20      122.81       67.47     47.88 o 
   0   3  20      265.15      289.69     51.45 o 
   1   3  20       11.93      -22.16     49.24 o 
   2   3  20      199.93      159.00     56.66 o 
   3   3  20       45.27        0.06     57.07 o 
 -10   4  20       23.18      112.29     67.61 o 
  -9   4  20      123.91      109.25     67.89 o 
  -8   4  20      117.63       84.74     76.64 o 
  -7   4  20        6.29      -51.67     59.33 o 
  -6   4  20        0.16        0.42     44.65 o 
  -5   4  20       45.31       19.58     45.26 o 
  -4   4  20       67.42       62.49     40.18 o 
  -3   4  20        7.99      -11.49     38.53 o 
  -2   4  20       48.03      -10.00     38.15 o 
  -1   4  20      172.12      178.77     49.21 o 
   0   4  20       55.55       -1.16     39.50 o 
   1   4  20      151.12      112.38     49.72 o 
   2   4  20      535.02      620.35     85.69 o 
   3   4  20      279.12      180.88     64.02 o 
 -10   5  20      304.29      295.92     78.03 o 
  -9   5  20      138.54      160.91     66.75 o 
  -8   5  20        0.27      -35.36     56.70 o 
  -7   5  20       91.90       97.95     61.13 o 
  -6   5  20      369.56      382.08     61.76 o 
  -5   5  20      333.76      355.47     59.89 o 
  -4   5  20      231.28      248.33     48.34 o 
  -3   5  20      198.07      138.96     60.16 o 
  -2   5  20       24.25       -7.10     37.40 o 
  -1   5  20      102.59       86.06     42.86 o 
   0   5  20      426.27      545.78     52.30 o 
   1   5  20      679.90      733.77     75.77 o 
   2   5  20      624.33      560.76     65.08 o 
  -9   6  20      373.27      456.96     83.28 o 
  -8   6  20      455.42      403.77     94.83 o 
  -7   6  20      396.69      498.93     69.52 o 
  -6   6  20      206.65      230.16     57.40 o 
  -5   6  20        2.00       78.56     50.95 o 
  -4   6  20      164.77      135.09     59.77 o 
  -3   6  20      441.19      582.70     52.18 o 
  -2   6  20      254.09      294.28     56.29 o 
  -1   6  20       87.80       61.38     42.47 o 
   0   6  20        2.69        6.09     39.00 o 
   1   6  20        2.58       16.86     54.39 o 
  -8   7  20        2.07       67.48     65.74 o 
  -7   7  20       79.12       49.74     58.57 o 
  -6   7  20      121.61       31.68     52.80 o 
  -5   7  20      257.76      208.35     69.38 o 
  -4   7  20      311.49      316.70     55.88 o 
  -3   7  20       41.17       29.45     49.53 o 
  -2   7  20       11.73        1.74     42.65 o 
  -1   7  20       59.81       85.26     43.19 o 
   0   7  20      212.89      234.54     53.83 o 
  -6   8  20       34.56       -7.06     54.58 o 
  -5   8  20        0.55        2.73     53.31 o 
  -4   8  20        2.92       24.31     50.65 o 
  -3   8  20       12.39        2.21     68.76 o 
  -2   8  20       93.85       42.61    109.05 o 
 -10   1  21      258.96      248.85     64.00 o 
  -9   1  21      478.71      463.37     67.24 o 
  -8   1  21      237.92      167.07     55.74 o 
  -7   1  21       22.67       14.89     49.34 o 
  -6   1  21        2.08       18.88     48.39 o 
  -5   1  21        1.41       22.41     48.99 o 
  -4   1  21        0.67       12.40     46.35 o 
  -3   1  21        5.12      -18.33     45.17 o 
  -2   1  21       45.24       32.37     45.63 o 
  -1   1  21       80.52      124.59     58.64 o 
   0   1  21        6.36      -81.39     44.13 o 
   1   1  21       14.48       59.29     49.76 o 
   2   1  21       48.85       36.41     55.45 o 
 -10   2  21       85.41       64.45     62.29 o 
  -9   2  21        0.53       70.95     55.40 o 
  -8   2  21       44.57       55.46     53.02 o 
  -7   2  21      159.40      206.70     56.23 o 
  -6   2  21      384.09      303.42     57.41 o 
  -5   2  21      426.02      373.60     57.39 o 
  -4   2  21      206.76      113.75     64.91 o 
  -3   2  21       18.42       45.82     47.27 o 
  -2   2  21       28.47       17.34     46.12 o 
  -1   2  21      196.71      159.47     64.93 o 
   0   2  21      127.77      138.46     50.36 o 
   1   2  21       13.02      106.26     53.96 o 
   2   2  21        8.05      -60.03     64.14 o 
 -10   3  21      308.92      373.67     73.86 o 
  -9   3  21      433.77      405.11     71.35 o 
  -8   3  21      311.49      358.64     68.72 o 
  -7   3  21       82.64      147.05     54.14 o 
  -6   3  21        0.12       42.63     48.55 o 
  -5   3  21      208.55      200.18     53.13 o 
  -4   3  21      541.13      530.77     60.89 o 
  -3   3  21      215.94      187.76     51.48 o 
  -2   3  21       51.38       31.25     45.60 o 
  -1   3  21       33.65       22.30     55.76 o 
   0   3  21        8.28       36.14     56.46 o 
   1   3  21      201.46      185.15     57.60 o 
  -9   4  21        5.45       22.18     59.71 o 
  -8   4  21      247.85      261.40     72.11 o 
  -7   4  21      597.61      563.04     70.85 o 
  -6   4  21      409.04      410.49     66.43 o 
  -5   4  21       98.28       83.38     53.12 o 
  -4   4  21        0.27      -35.68     44.47 o 
  -3   4  21       20.48       19.24     44.64 o 
  -2   4  21       49.20        4.38     45.63 o 
  -1   4  21       66.67       78.04     55.91 o 
   0   4  21      112.64       84.96     52.09 o 
   1   4  21      210.97      233.41     56.73 o 
  -8   5  21       53.04      138.91     61.31 o 
  -7   5  21       10.02       -8.95     54.41 o 
  -6   5  21        0.03      -16.37     53.33 o 
  -5   5  21       42.19        1.57     50.61 o 
  -4   5  21      145.95      142.21     55.37 o 
  -3   5  21       97.72      125.77     45.58 o 
  -2   5  21       15.48        7.81     51.77 o 
  -1   5  21        0.27      -37.15     42.51 o 
   0   5  21        2.24      -25.06     47.61 o 
  -7   6  21       94.95      -35.79     54.63 o 
  -6   6  21       67.39       91.93     55.03 o 
  -5   6  21        2.50      -48.69     49.12 o 
  -4   6  21       71.88       88.37     51.21 o 
  -3   6  21      202.67      219.68     50.06 o 
  -2   6  21       75.69      130.21     58.87 o 
  -1   6  21       71.11       28.16     45.38 o 
  -5   7  21       17.83        9.37     52.57 o 
  -4   7  21       29.18       51.36     55.35 o 
  -3   7  21       73.91       72.57     53.78 o 
  -9   0  22       22.51      144.31     85.12 o 
  -8   0  22       16.57      -19.55     74.60 o 
  -7   0  22       21.98       35.86     75.04 o 
  -6   0  22      410.97      476.89     96.77 o 
  -5   0  22      717.53      801.90    103.38 o 
  -4   0  22      407.02      432.41     87.88 o 
  -3   0  22      203.20      236.43     83.01 o 
  -2   0  22       23.76      -23.80     69.09 o 
  -1   0  22        7.26        2.09     79.66 o 
   0   0  22       42.51      -56.91     66.05 o 
  -9   1  22       42.73       20.70     56.36 o 
  -8   1  22      194.75      238.95     59.82 o 
  -7   1  22      496.12      637.40     77.99 o 
  -6   1  22      299.33      401.92     64.08 o 
  -5   1  22        4.95      -14.24     49.48 o 
  -4   1  22       28.62        4.75     48.64 o 
  -3   1  22       74.43       36.47     50.80 o 
  -2   1  22      144.15      103.20     51.50 o 
  -1   1  22      152.93      145.04     65.95 o 
   0   1  22       69.18       26.92     51.04 o 
  -8   2  22       85.17       49.96     55.94 o 
  -7   2  22       23.39        0.40     51.73 o 
  -6   2  22      265.89      268.73     58.44 o 
  -5   2  22      275.15      401.30     61.24 o 
  -4   2  22       69.09       29.20     50.12 o 
  -3   2  22       12.73        4.83     48.80 o 
  -2   2  22       12.44       13.11     49.02 o 
  -1   2  22        0.40        0.40     51.58 o 
   0   2  22       53.49       35.80     50.24 o 
  -8   3  22       30.04       20.29     57.75 o 
  -7   3  22       14.44       -8.41     55.74 o 
  -6   3  22       35.68      -15.86     50.03 o 
  -5   3  22      212.68      205.49     55.67 o 
  -4   3  22       91.39       95.47     50.34 o 
  -3   3  22        1.53       48.13     50.99 o 
  -2   3  22        2.29      -45.31     57.49 o 
  -1   3  22       11.77      -11.63     51.08 o 
  -7   4  22        2.91      -44.12     54.78 o 
  -6   4  22        2.99       71.95     55.33 o 
  -5   4  22       24.53       76.43     68.68 o 
  -4   4  22       45.41        7.57     52.77 o 
  -3   4  22       12.01       66.10     49.89 o 
  -2   4  22        3.08        4.02     58.33 o 
  -1   4  22       77.14       34.58     51.54 o 
  -6   5  22        1.02        2.18     54.17 o 
  -5   5  22       15.44        2.00     52.86 o 
  -4   5  22        8.51      -23.36     51.51 o 
  -3   5  22       56.95      122.61     57.56 o 
  -6   1  23       55.56       94.76     57.10 o 
  -5   1  23      123.38       52.89     55.59 o 
  -4   1  23       99.09        5.52     52.58 o 
  -3   1  23       18.78      -28.02     50.37 o 
  -6   2  23       26.93      -67.37     51.11 o 
  -5   2  23        1.20      -53.14     51.46 o 
  -4   2  23       54.22       83.35     52.69 o 
  -3   2  23       85.50      182.85     55.77 o 
                                                 
